# Supplementary material for: N‐Insertion of Diazonium Salts Into Ketone Derivatives
Source: Angew Chem Int Ed Engl. 2025 May 6;64(29):e202505341. doi: 10.1002/anie.202505341 (PMC12258690; doi:10.1002/anie.202505341)
Supplement: Supplementary file 2 — Supporting Information [file ANIE-64-e202505341-s002.zip]

Archive with 1 entries (1 files):
- MAP-1-88_a.cif
