# Supplementary material for: N‐Insertion of Diazonium Salts Into Ketone Derivatives
Source: Angew Chem Int Ed Engl. 2025 May 6;64(29):e202505341. doi: 10.1002/anie.202505341 (PMC12258690; doi:10.1002/anie.202505341)
Supplement: Supplementary file 2 — Supporting Information [file ANIE-64-e202505341-s002.zip › MAP-1-88_a.cif]

 
data_MAP-1-88_a 
  
_audit_creation_method            'SHELXL-2017/1' 
_shelx_SHELXL_version_number      '2017/1' 
_chemical_name_systematic         ? 
_chemical_name_common             ? 
_chemical_melting_point           ? 
_chemical_formula_moiety          ? 
_chemical_formula_sum 
 'C16 H13 F N2 O' 
_chemical_formula_weight          268.28 
  
loop_ 
 _atom_type_symbol 
 _atom_type_description 
 _atom_type_scat_dispersion_real 
 _atom_type_scat_dispersion_imag 
 _atom_type_scat_source 
 'C'  'C'   0.0033   0.0016 
 'International Tables Vol C Tables 4.2.6.8 and 6.1.1.4' 
 'H'  'H'   0.0000   0.0000 
 'International Tables Vol C Tables 4.2.6.8 and 6.1.1.4' 
 'N'  'N'   0.0061   0.0033 
 'International Tables Vol C Tables 4.2.6.8 and 6.1.1.4' 
 'O'  'O'   0.0106   0.0060 
 'International Tables Vol C Tables 4.2.6.8 and 6.1.1.4' 
 'F'  'F'   0.0171   0.0103 
 'International Tables Vol C Tables 4.2.6.8 and 6.1.1.4' 
  
_space_group_crystal_system       monoclinic 
_space_group_IT_number            14 
_space_group_name_H-M_alt         'P 21/c' 
_space_group_name_Hall            '-P 2ybc' 
  
_shelx_space_group_comment 
; 
The symmetry employed for this shelxl refinement is uniquely defined 
by the following loop, which should always be used as a source of 
symmetry information in preference to the above space-group names. 
They are only intended as comments. 
; 
  
loop_ 
 _space_group_symop_operation_xyz 
 'x, y, z' 
 '-x, y+1/2, -z+1/2' 
 '-x, -y, -z' 
 'x, -y-1/2, z-1/2' 
  
_cell_length_a                    8.6254(2) 
_cell_length_b                    17.3035(4) 
_cell_length_c                    8.9185(2) 
_cell_angle_alpha                 90 
_cell_angle_beta                  95.613(2) 
_cell_angle_gamma                 90 
_cell_volume                      1324.70(5) 
_cell_formula_units_Z             4 
_cell_measurement_temperature     193(2) 
_cell_measurement_reflns_used     3414 
_cell_measurement_theta_min       2.35 
_cell_measurement_theta_max       27.87 
  
_exptl_crystal_description        Block 
_exptl_crystal_colour             colourless 
_exptl_crystal_density_meas       ? 
_exptl_crystal_density_method     ? 
_exptl_crystal_density_diffrn     1.345 
_exptl_crystal_F_000              560 
_exptl_transmission_factor_min    ? 
_exptl_transmission_factor_max    ? 
_exptl_crystal_size_max           0.524 
_exptl_crystal_size_mid           0.478 
_exptl_crystal_size_min           0.374 
_exptl_absorpt_coefficient_mu     0.095 
_shelx_estimated_absorpt_T_min    0.952 
_shelx_estimated_absorpt_T_max    0.965 
_exptl_absorpt_correction_type    'Multi-scan SDABS' 
_exptl_absorpt_correction_T_min   0.6969 
_exptl_absorpt_correction_T_max   0.7457 
_exptl_absorpt_process_details     'SHELXL-2017/1 (Sheldrick, 2017)'  
_exptl_absorpt_special_details    ? 
_diffrn_ambient_temperature       193(2) 
_diffrn_radiation_wavelength      0.71073 
_diffrn_radiation_type            MoK\a 
_diffrn_source                    'Turbo xray' 
_diffrn_measurement_device_type   'Bruker APEX-II CCD' 
_diffrn_measurement_method        '\f and \w scans' 
_diffrn_detector_area_resol_mean  ? 
_diffrn_reflns_number             13416 
_diffrn_reflns_av_unetI/netI      0.0260 
_diffrn_reflns_av_R_equivalents   0.0317 
_diffrn_reflns_limit_h_min        -11 
_diffrn_reflns_limit_h_max        11 
_diffrn_reflns_limit_k_min        -23 
_diffrn_reflns_limit_k_max        19 
_diffrn_reflns_limit_l_min        -11 
_diffrn_reflns_limit_l_max        11 
_diffrn_reflns_theta_min          2.354 
_diffrn_reflns_theta_max          28.299 
_diffrn_reflns_theta_full         25.242 
_diffrn_measured_fraction_theta_max   0.998 
_diffrn_measured_fraction_theta_full  0.999 
_diffrn_reflns_Laue_measured_fraction_max    0.998 
_diffrn_reflns_Laue_measured_fraction_full   0.999 
_diffrn_reflns_point_group_measured_fraction_max   0.998 
_diffrn_reflns_point_group_measured_fraction_full  0.999 
_reflns_number_total              3283 
_reflns_number_gt                 2441 
_reflns_threshold_expression      'I > 2\s(I)' 
_reflns_Friedel_coverage          0.000 
_reflns_Friedel_fraction_max      . 
_reflns_Friedel_fraction_full     . 
  
_reflns_special_details 
; 
 Reflections were merged by SHELXL according to the crystal 
 class for the calculation of statistics and refinement. 
  
 _reflns_Friedel_fraction is defined as the number of unique 
 Friedel pairs measured divided by the number that would be 
 possible theoretically, ignoring centric projections and 
 systematic absences. 
; 
  
_computing_data_collection        'Bruker APEX2' 
_computing_cell_refinement        'Bruker SAINT' 
_computing_data_reduction         'Bruker SAINT' 
_computing_structure_solution     'SHELXT 2014/5 (Sheldrick, 2014)' 
_computing_structure_refinement 'SHELXL-2017/1 (Sheldrick, 2017)' 
_computing_molecular_graphics     'Bruker SHELXTL' 
_computing_publication_material   'Bruker SHELXTL' 
_refine_special_details           ? 
_refine_ls_structure_factor_coef  Fsqd 
_refine_ls_matrix_type            full 
_refine_ls_weighting_scheme       calc 
_refine_ls_weighting_details 
'w=1/[\s^2^(Fo^2^)+(0.1053P)^2^+0.5482P] where P=(Fo^2^+2Fc^2^)/3' 
_atom_sites_solution_primary      ? 
_atom_sites_solution_secondary    ? 
_atom_sites_solution_hydrogens    geom 
_refine_ls_hydrogen_treatment     constr 
_refine_ls_extinction_method      none 
_refine_ls_extinction_coef        . 
_refine_ls_number_reflns          3283 
_refine_ls_number_parameters      181 
_refine_ls_number_restraints      0 
_refine_ls_R_factor_all           0.0793 
_refine_ls_R_factor_gt            0.0618 
_refine_ls_wR_factor_ref          0.2000 
_refine_ls_wR_factor_gt           0.1818 
_refine_ls_goodness_of_fit_ref    1.058 
_refine_ls_restrained_S_all       1.058 
_refine_ls_shift/su_max           0.000 
_refine_ls_shift/su_mean          0.000 
  
loop_ 
 _atom_site_label 
 _atom_site_type_symbol 
 _atom_site_fract_x 
 _atom_site_fract_y 
 _atom_site_fract_z 
 _atom_site_U_iso_or_equiv 
 _atom_site_adp_type 
 _atom_site_occupancy 
 _atom_site_site_symmetry_order 
 _atom_site_calc_flag 
 _atom_site_refinement_flags_posn 
 _atom_site_refinement_flags_adp 
 _atom_site_refinement_flags_occupancy 
 _atom_site_disorder_assembly 
 _atom_site_disorder_group 
F1 F 0.63707(17) 0.26686(10) -0.04460(17) 0.0690(5) Uani 1 1 d . . . . . 
O1 O 0.42100(17) 0.41961(8) 0.58957(16) 0.0451(4) Uani 1 1 d . . . . . 
N1 N 0.22908(18) 0.43889(9) 0.40008(17) 0.0363(4) Uani 1 1 d . . . . . 
N2 N 0.33903(19) 0.46914(9) 0.31022(18) 0.0392(4) Uani 1 1 d . . . . . 
H2A H 0.356989 0.519056 0.304276 0.047 Uiso 1 1 calc R U . . . 
C1 C 0.2823(2) 0.41389(10) 0.5437(2) 0.0358(4) Uani 1 1 d . . . . . 
C2 C 0.1638(2) 0.37997(10) 0.6302(2) 0.0378(4) Uani 1 1 d . . . . . 
C3 C 0.2088(3) 0.35214(12) 0.7762(2) 0.0453(5) Uani 1 1 d . . . . . 
H3A H 0.313255 0.358018 0.819375 0.054 Uiso 1 1 calc R U . . . 
C4 C 0.1010(3) 0.31649(13) 0.8559(3) 0.0562(6) Uani 1 1 d . . . . . 
H4A H 0.131087 0.297149 0.954179 0.067 Uiso 1 1 calc R U . . . 
C5 C -0.0520(3) 0.30856(14) 0.7936(3) 0.0630(7) Uani 1 1 d . . . . . 
H5A H -0.125288 0.282987 0.849208 0.076 Uiso 1 1 calc R U . . . 
C6 C -0.0991(3) 0.33715(15) 0.6527(3) 0.0581(6) Uani 1 1 d . . . . . 
H6A H -0.204957 0.332751 0.612974 0.070 Uiso 1 1 calc R U . . . 
C7 C 0.0097(2) 0.37298(11) 0.5672(2) 0.0437(5) Uani 1 1 d . . . . . 
C8 C -0.0322(2) 0.40188(13) 0.4180(3) 0.0461(5) Uani 1 1 d . . . . . 
H8A H -0.137350 0.398181 0.375535 0.055 Uiso 1 1 calc R U . . . 
C9 C 0.0749(2) 0.43424(12) 0.3370(2) 0.0405(4) Uani 1 1 d . . . . . 
C10 C 0.0393(3) 0.46508(15) 0.1811(2) 0.0526(6) Uani 1 1 d . . . . . 
H10A H 0.134694 0.485689 0.144980 0.079 Uiso 1 1 calc R U . . . 
H10B H -0.001877 0.423408 0.114217 0.079 Uiso 1 1 calc R U . . . 
H10C H -0.038395 0.506376 0.181831 0.079 Uiso 1 1 calc R U . . . 
C11 C 0.4190(2) 0.41408(11) 0.2299(2) 0.0364(4) Uani 1 1 d . . . . . 
C12 C 0.3777(3) 0.33684(12) 0.2193(2) 0.0456(5) Uani 1 1 d . . . . . 
H12A H 0.296983 0.317842 0.274515 0.055 Uiso 1 1 calc R U . . . 
C13 C 0.4533(3) 0.28680(13) 0.1285(3) 0.0504(5) Uani 1 1 d . . . . . 
H13A H 0.425798 0.233658 0.122123 0.060 Uiso 1 1 calc R U . . . 
C14 C 0.5672(2) 0.31530(14) 0.0492(2) 0.0481(5) Uani 1 1 d . . . . . 
C15 C 0.6127(3) 0.39129(16) 0.0580(3) 0.0540(6) Uani 1 1 d . . . . . 
H15A H 0.693316 0.409545 0.001850 0.065 Uiso 1 1 calc R U . . . 
C16 C 0.5394(3) 0.44074(14) 0.1498(2) 0.0471(5) Uani 1 1 d . . . . . 
H16A H 0.571128 0.493252 0.158593 0.057 Uiso 1 1 calc R U . . . 
  
loop_ 
 _atom_site_aniso_label 
 _atom_site_aniso_U_11 
 _atom_site_aniso_U_22 
 _atom_site_aniso_U_33 
 _atom_site_aniso_U_23 
 _atom_site_aniso_U_13 
 _atom_site_aniso_U_12 
F1 0.0555(9) 0.0862(11) 0.0686(9) -0.0168(8) 0.0218(7) 0.0075(7) 
O1 0.0419(8) 0.0458(8) 0.0460(8) 0.0060(6) -0.0029(6) -0.0119(6) 
N1 0.0365(8) 0.0363(8) 0.0362(8) -0.0019(6) 0.0041(6) -0.0034(6) 
N2 0.0453(9) 0.0322(8) 0.0405(8) 0.0047(6) 0.0068(7) -0.0067(7) 
C1 0.0394(10) 0.0303(8) 0.0375(9) -0.0025(7) 0.0029(7) -0.0046(7) 
C2 0.0439(10) 0.0292(8) 0.0418(9) -0.0058(7) 0.0107(8) -0.0034(7) 
C3 0.0570(13) 0.0367(10) 0.0440(10) 0.0007(8) 0.0134(9) -0.0005(9) 
C4 0.0755(17) 0.0422(11) 0.0552(13) 0.0032(10) 0.0281(12) 0.0022(11) 
C5 0.0710(17) 0.0483(13) 0.0765(17) -0.0007(12) 0.0418(14) -0.0083(11) 
C6 0.0475(13) 0.0534(13) 0.0767(16) -0.0144(12) 0.0231(11) -0.0111(10) 
C7 0.0429(11) 0.0366(10) 0.0536(11) -0.0113(8) 0.0141(9) -0.0047(8) 
C8 0.0347(10) 0.0475(11) 0.0556(12) -0.0137(9) 0.0016(8) -0.0026(8) 
C9 0.0383(10) 0.0390(10) 0.0432(10) -0.0104(8) -0.0008(8) 0.0012(8) 
C10 0.0516(13) 0.0597(14) 0.0445(11) -0.0051(10) -0.0053(9) 0.0082(10) 
C11 0.0352(9) 0.0399(9) 0.0335(8) 0.0052(7) -0.0002(7) -0.0033(7) 
C12 0.0471(11) 0.0417(10) 0.0501(11) 0.0036(9) 0.0157(9) -0.0050(9) 
C13 0.0545(13) 0.0436(11) 0.0547(12) -0.0025(9) 0.0129(10) -0.0004(9) 
C14 0.0362(10) 0.0631(14) 0.0456(11) -0.0048(10) 0.0062(8) 0.0048(9) 
C15 0.0402(11) 0.0759(16) 0.0471(11) 0.0006(11) 0.0100(9) -0.0142(11) 
C16 0.0454(11) 0.0534(12) 0.0427(10) 0.0035(9) 0.0048(8) -0.0159(9) 
  
_geom_special_details 
; 
 All esds (except the esd in the dihedral angle between two l.s. planes) 
 are estimated using the full covariance matrix.  The cell esds are taken 
 into account individually in the estimation of esds in distances, angles 
 and torsion angles; correlations between esds in cell parameters are only 
 used when they are defined by crystal symmetry.  An approximate (isotropic) 
 treatment of cell esds is used for estimating esds involving l.s. planes. 
; 
  
loop_ 
 _geom_bond_atom_site_label_1 
 _geom_bond_atom_site_label_2 
 _geom_bond_distance 
 _geom_bond_site_symmetry_2 
 _geom_bond_publ_flag 
F1 C14 1.365(2) . ? 
O1 C1 1.230(2) . ? 
N1 C1 1.387(2) . ? 
N1 C9 1.395(2) . ? 
N1 N2 1.402(2) . ? 
N2 C11 1.412(2) . ? 
N2 H2A 0.8800 . ? 
C1 C2 1.462(3) . ? 
C2 C7 1.397(3) . ? 
C2 C3 1.407(3) . ? 
C3 C4 1.371(3) . ? 
C3 H3A 0.9500 . ? 
C4 C5 1.387(4) . ? 
C4 H4A 0.9500 . ? 
C5 C6 1.374(4) . ? 
C5 H5A 0.9500 . ? 
C6 C7 1.410(3) . ? 
C6 H6A 0.9500 . ? 
C7 C8 1.434(3) . ? 
C8 C9 1.350(3) . ? 
C8 H8A 0.9500 . ? 
C9 C10 1.492(3) . ? 
C10 H10A 0.9800 . ? 
C10 H10B 0.9800 . ? 
C10 H10C 0.9800 . ? 
C11 C12 1.384(3) . ? 
C11 C16 1.395(3) . ? 
C12 C13 1.390(3) . ? 
C12 H12A 0.9500 . ? 
C13 C14 1.358(3) . ? 
C13 H13A 0.9500 . ? 
C14 C15 1.372(4) . ? 
C15 C16 1.380(3) . ? 
C15 H15A 0.9500 . ? 
C16 H16A 0.9500 . ? 
  
loop_ 
 _geom_angle_atom_site_label_1 
 _geom_angle_atom_site_label_2 
 _geom_angle_atom_site_label_3 
 _geom_angle 
 _geom_angle_site_symmetry_1 
 _geom_angle_site_symmetry_3 
 _geom_angle_publ_flag 
C1 N1 C9 124.84(16) . . ? 
C1 N1 N2 117.59(15) . . ? 
C9 N1 N2 117.55(15) . . ? 
N1 N2 C11 115.45(14) . . ? 
N1 N2 H2A 122.3 . . ? 
C11 N2 H2A 122.3 . . ? 
O1 C1 N1 120.38(17) . . ? 
O1 C1 C2 124.30(18) . . ? 
N1 C1 C2 115.30(17) . . ? 
C7 C2 C3 120.54(18) . . ? 
C7 C2 C1 120.57(18) . . ? 
C3 C2 C1 118.85(18) . . ? 
C4 C3 C2 119.6(2) . . ? 
C4 C3 H3A 120.2 . . ? 
C2 C3 H3A 120.2 . . ? 
C3 C4 C5 120.2(2) . . ? 
C3 C4 H4A 119.9 . . ? 
C5 C4 H4A 119.9 . . ? 
C6 C5 C4 121.0(2) . . ? 
C6 C5 H5A 119.5 . . ? 
C4 C5 H5A 119.5 . . ? 
C5 C6 C7 120.0(2) . . ? 
C5 C6 H6A 120.0 . . ? 
C7 C6 H6A 120.0 . . ? 
C2 C7 C6 118.5(2) . . ? 
C2 C7 C8 119.15(18) . . ? 
C6 C7 C8 122.3(2) . . ? 
C9 C8 C7 121.19(19) . . ? 
C9 C8 H8A 119.4 . . ? 
C7 C8 H8A 119.4 . . ? 
C8 C9 N1 118.92(19) . . ? 
C8 C9 C10 123.9(2) . . ? 
N1 C9 C10 117.17(18) . . ? 
C9 C10 H10A 109.5 . . ? 
C9 C10 H10B 109.5 . . ? 
H10A C10 H10B 109.5 . . ? 
C9 C10 H10C 109.5 . . ? 
H10A C10 H10C 109.5 . . ? 
H10B C10 H10C 109.5 . . ? 
C12 C11 C16 118.95(19) . . ? 
C12 C11 N2 123.43(17) . . ? 
C16 C11 N2 117.50(17) . . ? 
C11 C12 C13 120.58(19) . . ? 
C11 C12 H12A 119.7 . . ? 
C13 C12 H12A 119.7 . . ? 
C14 C13 C12 118.8(2) . . ? 
C14 C13 H13A 120.6 . . ? 
C12 C13 H13A 120.6 . . ? 
C13 C14 F1 118.8(2) . . ? 
C13 C14 C15 122.4(2) . . ? 
F1 C14 C15 118.85(19) . . ? 
C14 C15 C16 118.9(2) . . ? 
C14 C15 H15A 120.6 . . ? 
C16 C15 H15A 120.6 . . ? 
C15 C16 C11 120.4(2) . . ? 
C15 C16 H16A 119.8 . . ? 
C11 C16 H16A 119.8 . . ? 
  
_refine_diff_density_max    0.500 
_refine_diff_density_min   -0.516 
_refine_diff_density_rms    0.066 
  
_shelx_res_file 
; 
TITL MAP-1-88_a.res in P2(1)/c 
    MAP-1-88_a.res 
    created by SHELXL-2017/1 at 01:18:21 on 10-Dec-2021 
CELL  0.71073   8.6254  17.3035   8.9185   90.000   95.613   90.000 
ZERR    4.000   0.0002   0.0004   0.0002    0.000    0.002    0.000 
LATT 1 
SYMM -X, 1/2+Y, 1/2-Z 
SFAC C  H  N  O  F 
UNIT 64  52  8  4  4 
REM Old TITL MAP-1-88 in P2(1)/c 
REM SHELXT solution in P2(1)/c 
REM R1 0.155,  Rweak 0.006,  Alpha 0.019,  Orientation as input 
REM Formula found by SHELXT:  C16 N2 O2 
L.S. 10 
BOND $H 
FMAP 2 
PLAN 20 
SIZE 0.374 0.478 0.524 
TEMP -80.000 
OMIT 5 1 1 
ACTA 
  
WGHT    0.105300    0.548200 
FVAR       0.87657 
F1    5    0.637068    0.266859   -0.044605    11.00000    0.05547    0.08618 = 
         0.06860   -0.01682    0.02184    0.00748 
O1    4    0.421005    0.419608    0.589574    11.00000    0.04192    0.04585 = 
         0.04602    0.00597   -0.00293   -0.01189 
N1    3    0.229079    0.438889    0.400084    11.00000    0.03651    0.03632 = 
         0.03619   -0.00186    0.00412   -0.00342 
N2    3    0.339026    0.469141    0.310223    11.00000    0.04533    0.03224 = 
         0.04051    0.00473    0.00678   -0.00674 
AFIX  43 
H2A   2    0.356989    0.519056    0.304276    11.00000   -1.20000 
AFIX   0 
C1    1    0.282304    0.413887    0.543656    11.00000    0.03944    0.03029 = 
         0.03754   -0.00245    0.00288   -0.00461 
C2    1    0.163848    0.379972    0.630224    11.00000    0.04385    0.02921 = 
         0.04175   -0.00583    0.01071   -0.00344 
C3    1    0.208785    0.352143    0.776236    11.00000    0.05696    0.03667 = 
         0.04402    0.00075    0.01344   -0.00047 
AFIX  43 
H3A   2    0.313255    0.358018    0.819375    11.00000   -1.20000 
AFIX   0 
C4    1    0.100952    0.316488    0.855948    11.00000    0.07553    0.04221 = 
         0.05525    0.00322    0.02806    0.00221 
AFIX  43 
H4A   2    0.131087    0.297149    0.954179    11.00000   -1.20000 
AFIX   0 
C5    1   -0.051981    0.308560    0.793640    11.00000    0.07102    0.04834 = 
         0.07654   -0.00071    0.04176   -0.00835 
AFIX  43 
H5A   2   -0.125288    0.282987    0.849208    11.00000   -1.20000 
AFIX   0 
C6    1   -0.099056    0.337146    0.652726    11.00000    0.04754    0.05344 = 
         0.07673   -0.01437    0.02310   -0.01111 
AFIX  43 
H6A   2   -0.204957    0.332751    0.612974    11.00000   -1.20000 
AFIX   0 
C7    1    0.009703    0.372979    0.567156    11.00000    0.04295    0.03661 = 
         0.05356   -0.01127    0.01415   -0.00466 
C8    1   -0.032240    0.401879    0.418036    11.00000    0.03473    0.04750 = 
         0.05557   -0.01365    0.00164   -0.00264 
AFIX  43 
H8A   2   -0.137350    0.398181    0.375535    11.00000   -1.20000 
AFIX   0 
C9    1    0.074906    0.434240    0.336959    11.00000    0.03835    0.03900 = 
         0.04325   -0.01039   -0.00075    0.00124 
C10   1    0.039273    0.465075    0.181121    11.00000    0.05155    0.05970 = 
         0.04446   -0.00514   -0.00532    0.00819 
AFIX  33 
H10A  2    0.134694    0.485689    0.144980    11.00000   -1.50000 
H10B  2   -0.001877    0.423408    0.114217    11.00000   -1.50000 
H10C  2   -0.038395    0.506376    0.181831    11.00000   -1.50000 
AFIX   0 
C11   1    0.419014    0.414077    0.229880    11.00000    0.03524    0.03986 = 
         0.03347    0.00522   -0.00020   -0.00332 
C12   1    0.377701    0.336839    0.219284    11.00000    0.04714    0.04166 = 
         0.05008    0.00355    0.01566   -0.00505 
AFIX  43 
H12A  2    0.296983    0.317842    0.274515    11.00000   -1.20000 
AFIX   0 
C13   1    0.453290    0.286803    0.128516    11.00000    0.05446    0.04356 = 
         0.05467   -0.00253    0.01295   -0.00037 
AFIX  43 
H13A  2    0.425798    0.233658    0.122123    11.00000   -1.20000 
AFIX   0 
C14   1    0.567160    0.315305    0.049158    11.00000    0.03616    0.06309 = 
         0.04559   -0.00479    0.00618    0.00477 
C15   1    0.612683    0.391293    0.058013    11.00000    0.04019    0.07594 = 
         0.04710    0.00056    0.01004   -0.01416 
AFIX  43 
H15A  2    0.693316    0.409545    0.001850    11.00000   -1.20000 
AFIX   0 
C16   1    0.539408    0.440737    0.149831    11.00000    0.04539    0.05337 = 
         0.04271    0.00346    0.00485   -0.01589 
AFIX  43 
H16A  2    0.571128    0.493252    0.158593    11.00000   -1.20000 
  
AFIX   0 
HKLF 4 
  
  
  
  
REM  MAP-1-88_a.res in P2(1)/c 
REM R1 =  0.0618 for    2441 Fo > 4sig(Fo)  and  0.0793 for all    3283 data 
REM    181 parameters refined using      0 restraints 
  
END 
  
WGHT      0.1053      0.5482 
  
REM Highest difference peak  0.500,  deepest hole -0.516,  1-sigma level  0.066 
Q1    1   0.4114  0.5017  0.3767  11.00000  0.05    0.50 
Q2    1   0.1100  0.4327  0.1100  11.00000  0.05    0.48 
Q3    1   0.0721  0.5252  0.1789  11.00000  0.05    0.45 
Q4    1  -0.0827  0.4576  0.1482  11.00000  0.05    0.35 
Q5    1   0.1185  0.3148  0.2457  11.00000  0.05    0.16 
Q6    1   0.1081  0.3015  0.3380  11.00000  0.05    0.16 
Q7    1   0.1346  0.3086  1.1435  11.00000  0.05    0.14 
Q8    1   0.2800  0.4136  1.0092  11.00000  0.05    0.14 
Q9    1   0.2136  0.3251  0.2344  11.00000  0.05    0.14 
Q10   1   0.2670  0.2191  0.0083  11.00000  0.05    0.14 
Q11   1   0.4690  0.4241  0.1884  11.00000  0.05    0.14 
Q12   1   0.8197  0.3372  0.1663  11.00000  0.05    0.14 
Q13   1   0.2328  0.3801  0.5882  11.00000  0.05    0.14 
Q14   1   0.4161  0.3166  0.1861  11.00000  0.05    0.14 
Q15   1   0.1033  0.3613  0.5824  11.00000  0.05    0.14 
Q16   1   0.0326  0.3187  0.1366  11.00000  0.05    0.13 
Q17   1   0.1314  0.3368  0.1843  11.00000  0.05    0.13 
Q18   1  -0.0274  0.3950  0.5024  11.00000  0.05    0.13 
Q19   1  -0.1245  0.4274  0.6392  11.00000  0.05    0.13 
Q20   1   0.5728  0.5613  0.0819  11.00000  0.05    0.13 
; 
_shelx_res_checksum   43380 
  
_shelx_hkl_file 
; 
   1   0   0  193.78    5.20 
   1   0   0  174.28    5.20 
   1   0   0  195.58    5.30 
  -1   0   0  193.48    5.20 
   2   0   0 5015.00  119.19 
   2   0   0 4840.12  118.79 
   3   0   0 1410.56   35.40 
   3   0   0 1434.86   35.90 
   4   0   0  715.43   19.60 
   4   0   0  721.13   19.00 
   5   0   0  973.20   26.60 
   5   0   0  989.80   25.90 
   6   0   0  434.26   13.40 
   6   0   0  459.35   14.30 
   7   0   0    7.30    1.90 
   7   0   0    6.00    1.50 
   8   0   0   29.60    3.30 
  -8   0   0   30.20    3.60 
   8   0   0   26.90    3.70 
  -9   0   0   17.50    3.00 
   9   0   0   18.70    2.80 
  -9   0   0   19.30    2.80 
 -10   0   0    6.60    2.30 
 -11   0   0    3.90    2.10 
   0  -1   0   -0.50    0.10 
   0  -1   0   -0.60    0.10 
   0   1   0   -0.60    0.10 
   1  -1   0 1219.78   29.00 
   1  -1   0 1194.98   29.20 
  -1  -1   0 1213.28   29.20 
   1  -1   0 1200.78   29.40 
  -1  -1   0 1180.68   29.10 
   1   1   0 1206.48   29.20 
   1   1   0 1179.68   29.10 
  -1   1   0 1196.88   29.00 
   2  -1   0  152.38    4.60 
   2  -1   0  151.58    5.00 
   2  -1   0  155.48    4.60 
   2   1   0  152.58    4.70 
  -2   1   0  175.28    4.90 
   2   1   0  158.58    4.80 
   3  -1   0  369.66   10.40 
   3  -1   0  390.36   10.40 
   3  -1   0  380.06   11.00 
   3   1   0  373.46   10.70 
   3   1   0  377.26   10.50 
   4  -1   0  583.74   15.90 
   4  -1   0  595.24   16.70 
   4   1   0  592.34   16.40 
   4   1   0  586.44   16.00 
   5  -1   0   95.89    4.80 
   5  -1   0   97.69    4.20 
   5   1   0   96.79    4.20 
   5   1   0  100.09    4.60 
   6  -1   0   69.89    4.40 
   6  -1   0   71.69    3.90 
   6   1   0   74.39    4.30 
   6   1   0   81.59    4.10 
   7  -1   0    0.70    1.10 
   7  -1   0   -0.90    0.90 
   7   1   0    0.40    1.00 
   7   1   0    0.30    1.00 
  -8  -1   0    2.20    1.30 
  -8  -1   0    2.10    1.50 
   8  -1   0    5.20    1.80 
   8  -1   0    0.90    1.20 
   8   1   0    1.50    1.20 
  -9  -1   0   16.20    2.70 
   9  -1   0   15.90    3.20 
   9  -1   0   15.90    2.60 
  -9  -1   0   14.90    2.80 
   9   1   0   22.10    3.00 
  -9   1   0   15.10    3.00 
 -10  -1   0    3.60    2.00 
 -10   1   0    0.70    1.70 
 -11  -1   0    0.40    1.60 
 -11   1   0    2.50    2.00 
   0  -2   0  392.56    9.90 
   0  -2   0  398.46    9.70 
   0   2   0  375.96    9.70 
  -1  -2   0   77.79    2.10 
   1  -2   0   74.89    2.30 
   1  -2   0   75.29    2.00 
   1  -2   0   73.79    2.60 
  -1  -2   0   73.19    2.40 
   1   2   0   74.09    2.10 
  -1   2   0   73.59    2.00 
  -2  -2   0   10.50    1.00 
   2  -2   0   12.40    0.90 
   2  -2   0   14.30    1.50 
   2  -2   0   14.90    0.80 
  -2  -2   0   14.90    0.90 
  -2   2   0   14.00    0.70 
   2   2   0   13.40    0.90 
   2   2   0   12.90    1.00 
  -3  -2   0  111.79    3.90 
   3  -2   0  112.79    3.80 
   3  -2   0  114.49    4.50 
   3  -2   0  115.29    3.80 
   3   2   0  106.49    3.90 
   3   2   0  104.89    3.90 
   4  -2   0  643.44   18.00 
  -4  -2   0  638.04   17.00 
   4  -2   0  636.14   16.90 
   4   2   0  619.04   17.10 
   4   2   0  636.24   17.30 
   5  -2   0    3.40    1.20 
   5  -2   0    5.60    1.30 
  -5  -2   0    2.60    0.90 
   5   2   0    2.80    1.00 
   5   2   0    1.70    0.90 
  -6  -2   0   19.40    2.20 
   6  -2   0   19.30    2.30 
   6  -2   0   17.70    2.70 
  -6  -2   0   20.40    2.50 
   6   2   0   18.50    2.40 
   6   2   0   18.70    2.50 
   7  -2   0    9.30    2.20 
  -7  -2   0   11.20    1.90 
  -7  -2   0   10.80    2.10 
   7  -2   0   11.00    2.00 
   7   2   0    9.50    1.90 
   8  -2   0   27.00    3.30 
   8  -2   0   27.40    3.80 
  -8  -2   0   29.20    3.50 
  -8  -2   0   31.00    3.30 
   8   2   0   26.10    3.10 
   9  -2   0    2.40    1.90 
  -9  -2   0    1.20    1.40 
   9  -2   0    0.30    1.30 
  -9  -2   0    0.40    1.40 
   9   2   0    0.30    1.10 
 -10  -2   0    0.30    1.40 
 -10   2   0   -0.30    1.40 
 -11   2   0   21.90    4.00 
   0  -3   0   -1.40    0.20 
   0  -3   0   -1.60    0.20 
   0   3   0   -1.40    0.20 
  -1  -3   0 6555.94  156.68 
   1  -3   0 6532.95  168.08 
   1  -3   0 6266.67  159.08 
  -1   3   0 6159.88  159.48 
   1   3   0 6379.46  157.08 
   2  -3   0  400.06    9.90 
   2  -3   0  386.76   10.40 
  -2  -3   0  390.16   10.60 
   2  -3   0  400.16   11.10 
  -2  -3   0  396.06   10.10 
  -2   3   0  405.06    9.80 
   2   3   0  382.76   10.60 
   3  -3   0   55.69    2.10 
   3  -3   0   53.59    2.90 
   3  -3   0   48.10    2.20 
  -3  -3   0   54.89    2.30 
  -3  -3   0   52.19    2.40 
   3   3   0   51.69    2.50 
  -4  -3   0    3.70    0.90 
   4  -3   0    4.90    1.00 
   4  -3   0    5.80    1.30 
   4  -3   0    6.00    0.90 
  -4  -3   0    5.10    1.00 
   4   3   0    7.00    1.20 
  -5  -3   0    5.00    1.10 
   5  -3   0    4.00    1.10 
  -5  -3   0    4.30    1.10 
   5  -3   0    4.60    1.50 
   5   3   0    4.10    1.10 
   6  -3   0  183.18    8.00 
  -6  -3   0  191.18    7.10 
  -6  -3   0  184.88    7.00 
   6  -3   0  189.88    7.00 
   6   3   0  190.48    7.20 
  -7  -3   0   39.90    3.50 
  -7  -3   0   39.60    3.70 
   7  -3   0   35.20    3.30 
   7  -3   0   26.80    3.60 
   7   3   0   32.50    3.30 
   8  -3   0   14.90    2.90 
   8  -3   0   15.40    2.50 
  -8  -3   0   12.60    2.20 
  -8  -3   0   14.60    2.60 
   8   3   0   12.00    2.20 
  -9  -3   0   45.60    4.30 
   9  -3   0   47.00    4.50 
  -9  -3   0   52.29    4.80 
   9  -3   0   50.29    5.70 
   9   3   0   44.40    4.30 
  10  -3   0    6.90    2.60 
 -10  -3   0    6.30    2.10 
  10   3   0   13.90    4.10 
 -10   3   0    5.40    2.40 
 -11   3   0   42.40    5.30 
   0  -4   0 3187.48   83.49 
   0  -4   0 3364.16   79.69 
   1  -4   0 1295.17   31.00 
  -1  -4   0 1257.67   31.30 
   1  -4   0 1221.08   31.50 
  -1  -4   0 1290.87   30.60 
   1  -4   0 1254.07   31.30 
   1   4   0 1290.77   31.00 
  -2  -4   0    3.80    0.70 
   2  -4   0    0.10    0.10 
   2  -4   0    0.40    0.40 
   2  -4   0   -0.20    0.30 
  -2  -4   0    0.10    0.20 
  -2   4   0    0.30    0.20 
   3  -4   0  155.28    5.90 
   3  -4   0  164.38    4.70 
  -3  -4   0  154.68    5.30 
  -3  -4   0  160.58    4.90 
   3  -4   0  161.48    5.20 
   3   4   0  165.58    5.50 
   4  -4   0   50.19    2.60 
  -4  -4   0   54.19    2.50 
   4  -4   0   52.59    2.30 
  -4  -4   0   50.49    2.70 
   4  -4   0   54.89    3.40 
   4   4   0   53.09    2.90 
  -5  -4   0  389.16   11.50 
  -5  -4   0  394.66   11.80 
   5  -4   0  398.66   13.00 
   5  -4   0  388.56   11.60 
   5   4   0  391.66   11.90 
  -6  -4   0   41.10    2.90 
   6  -4   0   37.00    3.90 
  -6  -4   0   39.50    2.80 
   6  -4   0   41.90    2.90 
   6   4   0   38.20    2.90 
   7  -4   0  207.68    7.90 
   7  -4   0  200.88    9.10 
  -7  -4   0  194.68    7.70 
  -7  -4   0  200.98    7.80 
   7   4   0  209.88    8.00 
  -8  -4   0    0.50    1.10 
   8  -4   0   -0.70    1.20 
   8  -4   0    0.80    1.20 
  -8  -4   0    0.60    1.10 
   8   4   0    2.10    1.20 
   9  -4   0    9.80    2.20 
  -9  -4   0   10.10    2.20 
   9  -4   0    8.30    2.60 
  -9  -4   0   13.40    2.60 
   9   4   0   12.60    2.40 
  10  -4   0   45.00    5.80 
 -10   4   0   44.20    5.60 
  10   4   0   39.40    5.70 
 -11   4   0   -0.10    1.90 
   0  -5   0    0.90    0.40 
   0  -5   0    1.10    0.40 
   1  -5   0  173.58    5.50 
   1  -5   0  174.78    5.40 
   1  -5   0  173.58    5.10 
  -1  -5   0  186.28    5.50 
  -1  -5   0  179.98    4.60 
   1   5   0  173.08    4.60 
   2  -5   0   63.99    3.00 
   2  -5   0   60.89    1.90 
  -2  -5   0   55.29    2.50 
  -2  -5   0   60.09    1.90 
   2  -5   0   58.79    2.50 
  -2   5   0   59.39    2.10 
   3  -5   0  191.98    6.90 
   3  -5   0  186.68    5.90 
  -3  -5   0  184.58    5.40 
  -3  -5   0  187.58    6.20 
   3  -5   0  190.08    5.20 
  -3   5   0  198.78    5.50 
   4  -5   0  133.19    4.20 
   4  -5   0  121.59    5.60 
   4  -5   0  135.69    4.80 
  -4  -5   0  129.89    4.40 
  -4  -5   0  130.79    5.00 
   5  -5   0  648.74   17.60 
  -5  -5   0  632.94   17.80 
  -5  -5   0  637.64   17.30 
   5  -5   0  639.94   19.20 
   5   5   0  625.44   17.90 
   6  -5   0   19.30    3.00 
   6  -5   0   18.10    2.20 
  -6  -5   0   19.30    2.20 
  -6  -5   0   17.20    2.20 
   6   5   0   17.90    2.40 
   7  -5   0   25.10    2.90 
  -7  -5   0   20.80    2.50 
   7  -5   0   21.70    3.50 
  -7  -5   0   23.40    2.70 
   7   5   0   26.40    3.00 
   8  -5   0    1.30    1.20 
   8  -5   0    0.50    1.50 
  -8  -5   0   -1.50    0.80 
  -8  -5   0    1.20    1.10 
   8   5   0    0.80    1.20 
  -9  -5   0   55.39    4.20 
   9  -5   0   58.19    4.40 
   9  -5   0   43.40    5.50 
   9   5   0   61.09    4.40 
  10  -5   0   28.10    4.60 
 -11   5   0   34.20    5.20 
   0  -6   0 1234.88   31.70 
   0  -6   0 1302.17   31.40 
   1  -6   0 1615.84   41.10 
  -1  -6   0 1667.23   41.00 
  -1  -6   0 1674.13   40.00 
   1  -6   0 1643.54   40.70 
   1  -6   0 1666.63   40.90 
   2  -6   0   42.10    1.60 
  -2  -6   0   43.40    2.20 
  -2  -6   0   44.40    1.50 
   2  -6   0   43.10    2.50 
   2  -6   0   41.10    2.10 
   3  -6   0   76.39    3.20 
  -3  -6   0   75.79    2.60 
  -3  -6   0   74.89    3.40 
   3  -6   0   74.19    3.90 
   3  -6   0   79.69    2.50 
   4  -6   0   61.29    3.00 
  -4  -6   0   61.59    3.20 
   4  -6   0   54.89    3.60 
   4  -6   0   66.49    2.40 
  -4  -6   0   64.59    2.60 
  -5  -6   0  182.08    6.60 
   5  -6   0  175.98    5.60 
   5  -6   0  178.18    6.40 
  -5  -6   0  171.28    5.80 
   5  -6   0  179.28    7.70 
  -6  -6   0   77.69    4.20 
   6  -6   0   80.79    4.20 
  -6  -6   0   79.19    3.80 
   6  -6   0   79.89    5.20 
   7  -6   0   86.39    5.80 
   7  -6   0   85.09    4.70 
  -7  -6   0   86.99    4.40 
  -7  -6   0   92.69    4.90 
   8  -6   0    4.00    1.60 
   8  -6   0    3.20    2.00 
  -8  -6   0    2.70    1.40 
  -9  -6   0   20.00    3.00 
   9  -6   0   24.60    3.40 
   9  -6   0   24.80    4.10 
  10  -6   0    4.80    2.50 
  11  -6   0   -0.10    2.10 
 -11   6   0   -0.60    2.10 
   0  -7   0    1.20    0.40 
   0  -7   0    1.00    0.50 
  -1  -7   0  456.35   12.60 
   1  -7   0  469.85   12.80 
   1  -7   0  461.15   12.40 
   1  -7   0  443.46   12.60 
  -1  -7   0  465.25   11.70 
  -2  -7   0  283.37    7.20 
  -2  -7   0  280.47    8.50 
   2  -7   0  269.37    8.30 
   2  -7   0  283.27    7.70 
   2  -7   0  285.27    9.00 
  -3  -7   0    3.00    0.50 
   3  -7   0    2.50    0.80 
   3  -7   0    0.80    0.80 
  -3  -7   0    2.90    0.90 
   3  -7   0    2.30    0.40 
  -4  -7   0  658.33   18.10 
   4  -7   0  654.83   19.30 
   4  -7   0  656.63   17.80 
  -4  -7   0  644.54   16.70 
   4  -7   0  655.43   16.50 
  -5  -7   0  318.87   10.10 
  -5  -7   0  311.27    8.90 
   5  -7   0  316.87    9.90 
   5  -7   0  295.27   11.20 
   5  -7   0  306.77    8.60 
   6  -7   0  566.84   18.70 
  -6  -7   0  583.84   15.90 
  -6  -7   0  578.54   17.00 
   6  -7   0  571.84   16.70 
   7  -7   0   10.50    2.60 
  -7  -7   0   14.00    2.30 
  -7  -7   0   15.60    2.30 
   7  -7   0   17.10    2.50 
   8  -7   0   27.90    3.20 
   8  -7   0   22.30    4.00 
  -8  -7   0   28.20    3.30 
   9  -7   0   83.59    7.70 
  -9  -7   0   87.39    5.40 
   9  -7   0   79.49    5.30 
  10  -7   0    0.30    1.60 
   0  -8   0 1896.81   47.40 
   0  -8   0 1912.31   46.90 
  -1  -8   0   44.90    1.80 
  -1  -8   0   44.40    2.40 
   1  -8   0   49.90    2.40 
   1  -8   0   36.20    2.30 
   1  -8   0   49.70    2.60 
   2  -8   0  321.37    9.00 
  -2  -8   0  322.37    8.40 
   2  -8   0  324.27   10.30 
  -2  -8   0  339.67    9.90 
   2  -8   0  332.97    9.80 
   3  -8   0  191.98    5.20 
  -3  -8   0  185.68    5.10 
   3  -8   0  187.98    6.40 
  -3  -8   0  179.48    6.50 
   3  -8   0  192.78    7.30 
   4  -8   0   30.90    2.60 
   4  -8   0   26.80    1.30 
   4  -8   0   30.00    3.30 
  -4  -8   0   28.70    2.60 
  -4  -8   0   28.50    1.50 
   5  -8   0  157.38    7.30 
  -5  -8   0  152.88    5.00 
   5  -8   0  153.48    4.80 
  -5  -8   0  156.88    6.30 
   5  -8   0  153.58    6.00 
  -6  -8   0  803.62   22.60 
   6  -8   0  784.72   22.30 
  -6  -8   0  828.52   22.10 
   6  -8   0  795.92   24.50 
  -7  -8   0    2.90    1.30 
   7  -8   0    3.40    1.80 
   7  -8   0    2.50    1.40 
   8  -8   0   89.79    6.60 
  -8  -8   0   85.89    5.20 
   8  -8   0   93.99    5.40 
   9  -8   0   17.00    3.00 
   9  -8   0   10.40    3.00 
  -9  -8   0   18.30    3.00 
  10  -8   0    2.80    2.10 
   0  -9   0    0.90    0.70 
   0  -9   0    2.80    0.70 
   1  -9   0   24.70    1.80 
   1  -9   0   16.90    1.80 
  -1  -9   0   21.10    1.30 
   1  -9   0   18.50    1.90 
  -1  -9   0   22.70    2.10 
  -2  -9   0  193.48    6.80 
  -2  -9   0  204.08    5.40 
   2  -9   0  201.98    6.10 
   2  -9   0  188.58    7.10 
   2  -9   0  189.58    6.70 
   3  -9   0   83.89    4.40 
  -3  -9   0   83.09    3.80 
   3  -9   0   70.39    2.50 
   3  -9   0   74.49    3.60 
  -3  -9   0   75.29    2.30 
  -4  -9   0   87.49    2.90 
   4  -9   0   92.99    4.20 
  -4  -9   0   91.49    4.40 
   4  -9   0   87.69    2.90 
   4  -9   0   92.29    5.10 
   5  -9   0   16.60    2.80 
   5  -9   0   12.60    1.90 
  -5  -9   0   13.00    2.00 
   6  -9   0  201.08    7.60 
   6  -9   0  177.18    8.90 
  -6  -9   0  205.38    7.90 
   7  -9   0  300.07   12.40 
  -7  -9   0  278.27   10.30 
   7  -9   0  281.57   10.20 
   8  -9   0    1.80    1.40 
   8  -9   0    3.60    2.10 
  -8  -9   0    0.50    1.30 
   9  -9   0   32.20    3.90 
  -9  -9   0   34.80    4.00 
   9  -9   0   37.70    5.20 
  10  -9   0    7.60    3.10 
   0 -10   0    2.40    0.80 
   0 -10   0    3.20    1.00 
   0 -10   0    4.70    0.90 
   1 -10   0   25.80    2.40 
  -1 -10   0   24.30    2.30 
   1 -10   0   21.30    2.20 
   1 -10   0   24.00    2.20 
  -1 -10   0   23.50    1.40 
   2 -10   0  340.17   11.00 
   2 -10   0  343.17    9.90 
  -2 -10   0  341.27   10.50 
   2 -10   0  336.97   10.40 
  -2 -10   0  338.67    8.90 
   3 -10   0    7.30    1.40 
  -3 -10   0    7.40    0.70 
  -3 -10   0    5.30    1.20 
   3 -10   0    7.70    0.90 
   3 -10   0    7.10    1.70 
   4 -10   0    0.90    0.40 
   4 -10   0   -0.30    1.00 
  -4 -10   0    0.90    0.80 
   4 -10   0    1.00    0.80 
  -5 -10   0   -0.10    0.90 
   5 -10   0    0.20    1.30 
   5 -10   0   -0.60    0.80 
   6 -10   0   12.20    2.80 
  -6 -10   0   17.20    2.60 
   6 -10   0   17.00    2.50 
   7 -10   0  268.97   10.00 
  -7 -10   0  276.87   10.20 
   7 -10   0  269.27   12.00 
   8 -10   0   31.80    4.90 
   8 -10   0   34.90    3.90 
  -8 -10   0   39.80    4.20 
   9 -10   0   18.50    3.90 
   9 -10   0   26.90    3.80 
  -9 -10   0   15.30    2.90 
  10 -10   0    1.90    2.30 
   0 -11   0    5.10    1.20 
   1 -11   0   88.69    4.10 
   1 -11   0   78.09    3.90 
  -1 -11   0   87.09    4.10 
   1 -11   0   80.49    3.90 
  -1 -11   0   83.59    3.20 
   2 -11   0   25.10    2.80 
   2 -11   0   23.20    1.80 
  -2 -11   0   23.70    2.40 
  -2 -11   0   22.70    1.30 
   2 -11   0   27.30    2.60 
   3 -11   0    0.40    0.80 
  -3 -11   0    1.90    1.00 
   3 -11   0   -0.10    0.80 
   3 -11   0    0.20    0.50 
   4 -11   0    7.40    1.60 
  -4 -11   0    7.70    1.60 
   4 -11   0    5.00    1.70 
   5 -11   0  111.79    6.50 
  -5 -11   0  100.89    5.10 
   5 -11   0  108.39    5.10 
  -6 -11   0  189.48    7.80 
   6 -11   0  193.38    9.40 
   6 -11   0  188.48    7.60 
   7 -11   0  134.19    7.90 
   7 -11   0  116.59    6.00 
  -7 -11   0  118.29    6.10 
   8 -11   0   21.50    3.20 
   8 -11   0   15.90    3.60 
  -8 -11   0   21.80    3.20 
  -9 -11   0    9.80    2.40 
   9 -11   0   13.20    2.70 
   9 -11   0   12.20    3.40 
  10 -11   0   -1.30    1.70 
   0 -12   0   94.19    4.00 
   0 -12   0   96.69    4.70 
   0 -12   0   86.19    4.40 
  -1 -12   0  256.17    8.90 
   1 -12   0  266.87    9.00 
  -1 -12   0  262.27    7.70 
   1 -12   0  261.87    8.70 
   1 -12   0  245.48    8.60 
  -2 -12   0   10.80    1.20 
  -2 -12   0   13.10    2.00 
   2 -12   0   12.70    2.10 
   2 -12   0    9.50    1.60 
   2 -12   0    9.50    1.40 
   3 -12   0    4.00    0.90 
   3 -12   0    6.90    1.70 
  -3 -12   0    4.30    1.30 
   3 -12   0    5.10    1.50 
   4 -12   0  112.19    5.30 
  -4 -12   0  123.69    5.60 
   4 -12   0  123.59    6.40 
  -5 -12   0    1.50    1.20 
   5 -12   0    0.50    1.40 
   5 -12   0    2.40    1.30 
  -6 -12   0  390.46   12.60 
   6 -12   0  371.06   12.30 
   6 -12   0  320.67   13.70 
   7 -12   0    6.70    2.60 
  -7 -12   0   12.60    2.40 
   7 -12   0   11.30    2.20 
   8 -12   0    6.80    2.70 
   8 -12   0    0.50    1.30 
  -8 -12   0    0.60    1.50 
   9 -12   0    5.20    2.20 
   9 -12   0    5.80    2.50 
  -9 -12   0    6.50    2.20 
   0 -13   0    2.10    1.00 
  -1 -13   0   24.20    2.70 
   1 -13   0   23.30    2.50 
  -1 -13   0   31.70    2.00 
   1 -13   0   29.80    2.80 
   1 -13   0   28.10    2.90 
   2 -13   0  222.98    8.30 
   2 -13   0  238.68    7.80 
  -2 -13   0  226.08    8.40 
   2 -13   0  218.38    8.50 
   3 -13   0    0.00    1.10 
  -3 -13   0    0.40    1.00 
   3 -13   0   -0.20    1.00 
  -4 -13   0    4.20    1.40 
   4 -13   0    6.10    1.90 
   4 -13   0    6.20    1.60 
   5 -13   0   52.99    5.30 
   5 -13   0   42.90    3.90 
  -5 -13   0   44.80    4.10 
  -6 -13   0   78.89    4.90 
   6 -13   0   77.89    4.80 
   6 -13   0   95.89    6.40 
   7 -13   0    1.20    1.60 
  -7 -13   0   -1.80    1.20 
   7 -13   0    0.00    1.10 
  -8 -13   0   -0.10    1.20 
   8 -13   0    4.70    1.80 
   8 -13   0   -1.60    1.70 
  -9 -13   0   -2.40    1.20 
   9 -13   0   -0.30    2.50 
   9 -13   0   -1.90    1.80 
   0 -14   0    2.50    1.30 
   0 -14   0    5.20    1.20 
   0 -14   0    1.70    1.20 
  -1 -14   0   75.19    4.30 
   1 -14   0   76.79    4.30 
   1 -14   0   70.19    4.10 
  -1 -14   0   70.99    4.60 
   1 -14   0   70.99    4.00 
   2 -14   0   16.70    2.50 
   2 -14   0   21.70    2.40 
  -2 -14   0   16.80    2.40 
   2 -14   0   18.00    2.50 
   3 -14   0  125.29    6.40 
   3 -14   0  127.29    5.90 
  -3 -14   0  113.29    5.70 
  -4 -14   0   74.19    4.50 
   4 -14   0   72.29    4.30 
   4 -14   0   69.29    5.00 
   5 -14   0    6.60    2.20 
   5 -14   0    6.00    1.80 
  -5 -14   0    4.60    1.60 
  -6 -14   0   57.39    5.00 
   6 -14   0   52.59    4.60 
   6 -14   0   55.49    6.00 
   7 -14   0    2.00    2.00 
   7 -14   0    2.10    1.50 
  -7 -14   0    1.90    1.50 
   8 -14   0   -1.20    1.70 
  -8 -14   0    6.90    2.30 
   8 -14   0    6.00    2.20 
   9 -14   0    2.60    2.30 
  -9 -14   0   10.90    2.70 
   0 -15   0    0.60    1.00 
   0 -15   0    2.10    1.30 
   1 -15   0   61.79    4.00 
  -1 -15   0   52.39    3.90 
  -1 -15   0   62.99    4.50 
   1 -15   0   59.69    3.70 
   1 -15   0   59.59    3.90 
  -2 -15   0  413.86   13.60 
   2 -15   0  419.96   13.60 
   2 -15   0  418.76   13.80 
  -3 -15   0   51.19    3.90 
   3 -15   0   43.10    4.00 
   3 -15   0   47.60    4.50 
   4 -15   0   49.80    5.00 
   4 -15   0   54.09    3.90 
  -4 -15   0   54.59    4.00 
   5 -15   0  108.39    6.90 
   5 -15   0  108.69    5.80 
  -5 -15   0   96.59    5.60 
   6 -15   0    5.50    1.80 
   6 -15   0    6.90    2.50 
  -6 -15   0    4.50    2.10 
   7 -15   0    1.60    1.90 
   7 -15   0    0.00    1.40 
  -7 -15   0    0.70    1.60 
   8 -15   0    0.10    1.50 
  -8 -15   0    0.20    1.50 
   8 -15   0    1.60    2.50 
   0 -16   0    0.70    1.20 
   0 -16   0    0.10    1.00 
  -1 -16   0  115.59    5.90 
   1 -16   0  121.29    5.80 
  -1 -16   0  111.29    6.30 
   1 -16   0  111.39    5.50 
   1 -16   0  118.69    6.10 
  -2 -16   0    9.90    2.60 
  -2 -16   0   10.70    2.20 
   2 -16   0    9.00    2.10 
   2 -16   0   10.50    2.10 
   3 -16   0   68.49    4.50 
  -3 -16   0   67.39    4.60 
   3 -16   0   71.09    5.00 
   4 -16   0   10.80    2.30 
   4 -16   0    8.40    2.40 
  -4 -16   0    7.40    2.10 
  -5 -16   0    1.20    1.40 
   5 -16   0   -0.30    1.10 
   5 -16   0   -0.30    1.50 
   6 -16   0   -0.20    1.30 
  -6 -16   0    0.20    1.50 
   6 -16   0    4.80    2.50 
   7 -16   0    1.40    2.10 
   7 -16   0    1.40    1.40 
  -7 -16   0    0.40    1.70 
   8 -16   0   -2.60    2.00 
   8 -16   0    0.10    1.50 
  -8 -16   0   -0.10    1.70 
   0 -17   0    0.50    1.20 
   0 -17   0    1.40    1.30 
   1 -17   0   23.10    3.10 
  -1 -17   0   21.00    3.00 
  -1 -17   0   18.30    3.10 
   2 -17   0   38.70    4.00 
  -2 -17   0   32.60    3.70 
  -2 -17   0   33.80    4.30 
   2 -17   0   38.50    4.00 
   3 -17   0    4.70    1.90 
  -3 -17   0    4.90    1.80 
   3 -17   0    2.20    1.60 
   4 -17   0    7.50    2.50 
  -4 -17   0    8.40    2.20 
   4 -17   0   11.10    2.30 
   5 -17   0    0.20    1.40 
   5 -17   0    1.00    1.80 
  -5 -17   0    1.00    1.50 
   6 -17   0    0.00    1.90 
   6 -17   0   -1.70    1.20 
  -6 -17   0   -0.40    1.50 
   7 -17   0    6.10    2.30 
   7 -17   0    8.50    2.80 
  -7 -17   0   12.00    2.80 
   0 -18   0   23.20    3.30 
   0 -18   0   18.50    3.10 
  -1 -18   0   -1.00    1.30 
   1 -18   0    3.80    1.60 
  -1 -18   0   -1.30    1.00 
  -2 -18   0   -0.30    1.30 
  -2 -18   0    3.80    1.80 
   2 -18   0    0.10    1.40 
   3 -18   0   48.90    4.80 
  -3 -18   0   42.60    4.50 
   3 -18   0   40.90    4.50 
  -3 -18   0   46.30    5.50 
  -4 -18   0    4.10    1.90 
   4 -18   0    6.90    2.20 
   4 -18   0    1.30    1.70 
  -5 -18   0   -0.70    1.30 
   5 -18   0   -1.60    1.00 
   5 -18   0   -2.50    1.30 
  -6 -18   0    0.60    1.50 
   6 -18   0    1.20    1.70 
   6 -18   0   -0.70    1.60 
   7 -18   0   28.20    4.90 
   7 -18   0   25.10    3.90 
  -7 -18   0   30.00    4.10 
   0 -19   0    2.90    1.60 
  -1 -19   0   -0.30    1.20 
   1 -19   0    0.50    1.30 
  -1 -19   0   -0.10    1.40 
   2 -19   0   48.00    4.80 
  -2 -19   0   42.50    4.60 
  -2 -19   0   37.30    4.80 
  -3 -19   0   -1.00    1.40 
  -3 -19   0    2.60    1.70 
   3 -19   0    1.50    1.50 
   4 -19   0    0.80    1.60 
  -4 -19   0    0.30    1.60 
   4 -19   0   -1.10    1.10 
  -4 -19   0   -0.50    1.40 
   5 -19   0   -1.00    1.50 
   5 -19   0    0.60    1.20 
  -5 -19   0    0.20    1.60 
   6 -19   0   10.70    3.20 
  -6 -19   0   14.40    3.10 
   6 -19   0   13.00    2.80 
   0 -20   0   40.40    4.60 
  -1 -20   0   -1.60    1.20 
   1 -20   0   -0.10    1.40 
  -1 -20   0   -0.40    1.50 
  -2 -20   0    0.10    1.50 
   2 -20   0   -1.30    1.30 
  -2 -20   0    0.30    1.60 
  -3 -20   0    8.50    2.80 
   3 -20   0    8.90    2.50 
  -3 -20   0    7.70    2.30 
  -4 -20   0   17.30    3.40 
  -4 -20   0   20.30    4.10 
   4 -20   0   20.30    3.50 
   5 -20   0    0.50    1.50 
  -5 -20   0   -0.50    1.60 
   5 -20   0   -0.30    1.90 
  -5 -20   0   -2.50    1.50 
   0 -21   0    5.30    2.30 
   1 -21   0   10.50    2.80 
  -1 -21   0    7.00    2.30 
  -2 -21   0   13.20    3.20 
  -2 -21   0   16.20    3.30 
   2 -21   0   13.00    2.90 
  -3 -21   0   22.10    4.10 
   3 -21   0   30.70    4.30 
  -3 -21   0   34.80    4.40 
  -4 -21   0    3.60    2.40 
  -4 -21   0   -0.30    1.80 
   4 -21   0    7.40    2.40 
   0 -22   0    2.20    1.90 
   1 -22   0    0.10    1.70 
  -1 -22   0   -0.30    1.60 
  -2 -22   0   11.40    2.90 
   2 -22   0    2.90    1.90 
  -3 -22   0    1.00    1.90 
  -3 -22   0    0.20    2.00 
   3 -22   0    0.10    1.60 
   0 -23   0    4.60    2.40 
 -11   0   1   -1.60    1.60 
 -10   0   1   -0.90    1.40 
 -10   0   1   -0.20    1.40 
  10   0  -1   -1.70    1.30 
  -9   0   1   -0.50    1.20 
   9   0  -1   -1.80    0.80 
  -8   0   1   -2.90    1.10 
   8   0  -1   -1.60    0.90 
  -7   0   1   -1.20    0.90 
   7   0  -1    0.30    1.00 
   6   0  -1   -0.90    0.70 
  -6   0   1    0.50    0.80 
  -5   0   1   -0.50    0.50 
   5   0  -1    0.30    0.60 
   4   0  -1   -1.30    0.60 
  -4   0   1   -2.00    0.40 
  -3   0   1    0.30    0.50 
   3   0  -1   -0.50    0.40 
   2   0  -1   -0.10    0.30 
  -1   0   1   -1.40    0.20 
   1   0  -1   -1.20    0.30 
  -1   0   1   -1.00    0.20 
   1   0  -1   -1.50    0.20 
   0   0  -1   -0.10    0.10 
   0   0  -1   -0.30    0.10 
   0   0   1   -0.20    0.10 
   0   0   1   -0.20    0.10 
   1   0   1   -0.30    0.20 
   1   0   1   -0.40    0.20 
   2   0   1   -0.50    0.30 
   2   0   1   -0.30    0.30 
   2   0   1    2.70    0.60 
   3   0   1    0.00    0.40 
   3   0   1    0.00    0.40 
   3   0   1    0.40    0.30 
   4   0   1    0.50    0.80 
   4   0   1    0.00    0.60 
   4   0   1   -1.40    0.50 
   5   0   1    0.30    0.60 
   5   0   1    0.40    0.80 
   5   0   1    0.80    0.70 
   6   0   1   -0.50    0.70 
   6   0   1   -0.30    0.70 
   7   0   1   -0.40    0.90 
   7   0   1    0.10    0.90 
   8   0   1    1.40    1.10 
   8   0   1    0.70    1.20 
  -8   0  -1   -2.00    0.70 
   9   0   1    1.20    1.50 
  10   0   1   -1.20    1.40 
 -10   0  -1   -1.40    1.30 
 -11   0  -1    0.50    1.70 
 -11  -1   1    7.50    2.40 
 -11   1   1    6.50    2.50 
  10  -1  -1    1.90    1.80 
 -10  -1   1    2.00    1.90 
 -10  -1   1    1.60    1.90 
 -10   1   1    3.60    1.90 
  10   1  -1    1.50    1.70 
  -9  -1   1    6.40    2.10 
   9  -1  -1    6.70    2.00 
  -9  -1   1    7.80    2.10 
  -9   1   1    6.20    2.00 
   9   1  -1    4.20    1.90 
  -8  -1   1   24.60    3.20 
   8  -1  -1   24.00    3.10 
  -8   1   1   27.50    3.80 
   8   1  -1   27.60    3.40 
   7  -1  -1   62.69    4.10 
  -7  -1   1   74.19    4.60 
   7   1  -1   72.99    4.40 
  -7   1   1   71.09    4.70 
   6  -1  -1  147.29    6.80 
  -6  -1   1  157.48    6.60 
   6  -1  -1  157.48    6.40 
   6   1  -1  154.78    6.40 
  -6   1   1  151.98    6.70 
   5  -1  -1   21.70    2.60 
   5  -1  -1   21.40    2.30 
  -5  -1   1   19.90    2.20 
   5   1  -1   24.90    2.50 
  -4  -1   1  236.18    7.80 
   4  -1  -1  245.08    7.80 
   4  -1  -1  250.17    8.30 
   4   1  -1  239.68    7.90 
   3  -1  -1   35.10    2.20 
  -3  -1   1   36.50    2.00 
   3  -1  -1   38.20    2.00 
   3   1  -1   32.30    2.00 
   2  -1  -1  244.98    6.90 
  -2  -1   1  234.98    6.80 
  -2   1   1  238.58    7.10 
   2   1  -1  238.78    7.00 
   1  -1  -1  288.27    7.50 
  -1  -1   1  287.67    8.00 
  -1  -1   1  299.67    7.70 
   1  -1  -1  301.97    7.80 
   1   1  -1  306.37    8.00 
  -1   1   1  290.87    7.50 
  -1   1   1  298.07    7.90 
   0  -1  -1 1796.72   49.99 
   0  -1   1 1744.93   50.59 
   0  -1   1 2127.19   47.20 
   0  -1  -1 2005.70   50.49 
   0  -1  -1 1822.72   50.79 
   0  -1   1 1973.80   49.70 
   0   1   1 1844.92   50.89 
   0   1   1 1765.82   51.99 
   0   1  -1 2102.09   47.20 
   0   1  -1 2087.59   46.80 
   1  -1   1 2847.11   80.29 
  -1  -1  -1 2978.10   74.29 
   1  -1   1 2887.31   79.29 
   1  -1   1 2916.21   73.69 
   1   1   1 3160.18   71.79 
   1   1   1 2844.12   76.89 
   2  -1   1  614.54   15.40 
  -2  -1  -1  604.84   14.90 
   2  -1   1  579.24   15.60 
   2  -1   1  613.34   14.80 
   2   1   1  580.44   15.30 
   2   1   1  593.64   15.80 
   2   1   1  589.84   14.90 
   3  -1   1  592.34   15.70 
   3  -1   1  591.24   15.00 
  -3  -1  -1  600.14   15.10 
   3  -1   1  564.04   16.00 
   3   1   1  580.34   15.70 
   3   1   1  584.34   16.10 
   3   1   1  592.64   15.20 
  -4  -1  -1 2124.59   52.59 
   4  -1   1 2163.68   52.59 
   4  -1   1 2111.09   53.39 
   4  -1   1 2103.49   53.79 
   4   1   1 2169.68   53.89 
   4   1   1 2173.18   53.49 
   4   1   1 2135.49   52.69 
   5  -1   1   39.20    2.70 
   5  -1   1   41.00    3.60 
  -5  -1  -1   41.20    2.30 
   5  -1   1   43.50    2.40 
   5   1   1   41.10    2.40 
   5   1   1   44.10    2.90 
  -6  -1  -1   93.49    4.20 
   6  -1   1   97.59    5.20 
   6  -1   1  107.09    4.50 
   6   1   1   94.79    5.00 
   6   1   1   97.19    4.40 
   7  -1   1    0.70    0.90 
   7  -1   1    1.80    1.20 
  -7  -1  -1    1.30    1.00 
   7   1   1    0.10    0.80 
   7   1   1    1.10    1.10 
   8  -1   1   23.90    3.50 
  -8  -1  -1   24.40    2.80 
   8  -1   1   23.00    2.70 
   8   1   1   24.40    2.80 
   8   1   1   28.10    3.70 
   9  -1   1   -0.90    1.40 
   9   1   1    0.10    1.40 
  10  -1   1    5.30    2.30 
 -10  -1  -1    7.20    2.30 
 -11   1  -1   14.60    3.20 
 -11  -2   1   20.70    3.60 
  11   2  -1   24.70    5.80 
 -11   2   1   19.50    3.60 
  10  -2  -1   29.90    4.00 
 -10  -2   1   32.60    4.10 
 -10  -2   1   28.60    3.90 
  10   2  -1   35.00    4.20 
 -10   2   1   31.40    4.50 
   9  -2  -1   14.40    2.70 
  -9  -2   1   23.40    3.60 
  -9  -2   1   10.60    2.40 
  -9   2   1   10.10    2.70 
   9   2  -1   11.30    2.50 
  -8  -2   1   32.10    3.50 
  -8  -2   1   30.90    3.60 
   8  -2  -1   37.30    3.80 
   8   2  -1   30.40    3.50 
  -8   2   1   35.80    4.20 
  -7  -2   1   32.10    3.50 
   7  -2  -1   25.00    3.00 
   7  -2  -1   23.40    3.40 
  -7  -2   1   27.80    3.10 
   7   2  -1   31.90    3.40 
  -7   2   1   26.90    3.50 
   6  -2  -1   27.20    2.80 
  -6  -2   1   29.90    3.00 
   6  -2  -1   33.40    3.50 
   6   2  -1   28.50    2.90 
   5  -2  -1  179.98    7.20 
   5  -2  -1  166.28    6.40 
  -5  -2   1  178.28    6.50 
   5   2  -1  177.48    6.70 
  -4  -2   1  425.36   12.50 
   4  -2  -1  437.56   12.50 
   4  -2  -1  457.45   13.40 
   4   2  -1  438.36   12.80 
  -3  -2   1  808.42   20.70 
   3  -2  -1  776.12   21.30 
   3  -2  -1  811.32   20.80 
   3   2  -1  808.22   21.10 
  -2  -2   1  596.04   15.20 
   2  -2  -1  580.44   15.30 
  -2  -2   1  598.54   15.50 
   2  -2  -1  583.44   15.70 
   2   2  -1  592.64   15.60 
  -2   2   1  604.04   14.60 
   1  -2  -1   69.29    2.00 
  -1  -2   1   72.69    2.50 
  -1  -2   1   67.89    2.30 
  -1  -2   1   71.29    2.70 
  -1   2   1   69.59    1.90 
  -1   2   1   72.39    2.50 
   1   2  -1   71.29    2.50 
   0  -2   1  109.49    3.10 
   0  -2  -1  106.99    3.20 
   0  -2  -1  111.39    3.10 
   0  -2  -1  108.79    3.00 
   0  -2   1  107.69    3.10 
   0  -2   1  106.49    3.40 
   0   2   1  103.69    3.20 
   0   2   1  107.59    3.00 
  -1  -2  -1 9401.26  222.18 
   1  -2   1 8718.83  231.08 
   1  -2   1 8973.30  224.58 
  -1  -2  -1 9807.92  227.08 
   1  -2   1 9109.99  227.88 
   1   2   1 8459.55  230.28 
   1   2   1 9085.79  223.68 
   2  -2   1 4476.25  124.09 
  -2  -2  -1 4793.92  126.09 
   2  -2   1 4639.14  129.39 
   2  -2   1 5234.88  118.49 
   2   2   1 4976.40  119.59 
   2   2   1 5113.59  119.29 
   3  -2   1  259.47    7.60 
   3  -2   1  255.57    7.20 
   3  -2   1  252.87    8.20 
  -3  -2  -1  255.27    7.30 
   3   2   1  274.97    8.50 
   3   2   1  261.07    7.40 
   3   2   1  258.07    7.60 
   4  -2   1  347.17    9.80 
  -4  -2  -1  345.17    9.80 
   4  -2   1  344.37   11.00 
   4  -2   1  339.47   10.30 
   4   2   1  354.86   10.40 
   4   2   1  364.16   10.00 
   4   2   1  352.06   11.10 
   5  -2   1    0.60    0.70 
   5  -2   1    1.40    0.90 
  -5  -2  -1    1.70    0.70 
   5  -2   1    0.70    0.60 
   5   2   1    0.00    0.60 
   5   2   1    2.20    0.90 
  -6  -2  -1   27.00    2.40 
   6  -2   1   23.40    2.60 
   6  -2   1   23.90    2.30 
   6  -2   1   23.20    3.00 
   6   2   1   24.40    2.80 
   6   2   1   27.00    2.50 
   7  -2   1   -0.60    1.10 
   7  -2   1    1.70    1.00 
  -7  -2  -1    0.40    0.80 
   7   2   1    0.20    0.80 
   7   2   1    0.10    0.70 
   8  -2   1   14.20    2.30 
   8  -2   1   14.00    2.80 
  -8  -2  -1   16.60    2.40 
   8   2   1   20.00    3.00 
   8   2   1   18.90    2.50 
  -9  -2  -1    5.10    1.90 
   9  -2   1    3.60    2.00 
   9   2   1    5.30    2.20 
  10  -2   1    5.80    2.30 
 -10  -2  -1    2.20    1.60 
  11  -2   1    3.50    2.50 
 -11   2  -1    0.60    1.90 
 -11   3   1    3.20    2.10 
  11   3  -1    1.20    2.00 
  10  -3  -1   45.10    4.90 
 -10  -3   1   54.19    5.40 
 -10  -3   1   51.79    4.90 
 -10   3   1   38.60    5.00 
  10   3  -1   49.90    4.90 
   9  -3  -1   13.30    2.70 
  -9  -3   1   10.80    2.40 
  -9  -3   1   11.50    2.50 
  -9   3   1    8.60    2.50 
   9   3  -1   10.80    2.30 
   8  -3  -1    2.90    1.50 
  -8  -3   1    0.80    1.30 
  -8  -3   1    6.00    1.80 
   8  -3  -1    3.50    1.80 
  -8   3   1   -1.30    1.30 
   8   3  -1    2.90    1.40 
   7  -3  -1  118.39    6.50 
  -7  -3   1  115.19    5.80 
   7  -3  -1  130.89    6.10 
  -7  -3   1  121.39    5.80 
   7   3  -1  124.29    6.10 
  -6  -3   1  242.58    8.70 
   6  -3  -1  235.88    9.40 
  -6  -3   1  242.98    8.50 
   6  -3  -1  229.38    8.50 
   6   3  -1  253.47    8.90 
   5  -3  -1   58.69    3.80 
  -5  -3   1   50.29    3.00 
   5  -3  -1   60.39    3.30 
  -5  -3   1   55.29    3.30 
   5   3  -1   61.39    3.50 
   4  -3  -1  373.76   11.70 
  -4  -3   1  372.26   10.70 
   4  -3  -1  353.26   10.80 
  -4  -3   1  377.56   11.10 
   4   3  -1  381.56   11.30 
   3  -3  -1  474.85   12.80 
   3  -3  -1  465.45   13.40 
  -3  -3   1  458.55   12.50 
  -3  -3   1  461.55   12.90 
   3   3  -1  462.75   13.10 
  -3   3   1  473.55   11.70 
   2  -3  -1  875.21   22.20 
  -2  -3   1  876.21   22.40 
  -2  -3   1  883.71   21.90 
   2  -3  -1  882.51   22.70 
   2   3  -1  872.71   22.50 
  -1  -3   1 5125.39  124.59 
   1  -3  -1 4781.32  129.19 
  -1  -3   1 4757.82  127.89 
   1  -3  -1 4905.11  121.39 
   1  -3  -1 5083.89  118.09 
  -1  -3   1 4555.54  128.79 
  -1   3   1 4970.30  122.79 
   0  -3  -1  900.01   22.10 
   0  -3   1  890.41   22.00 
   0  -3   1  861.31   22.00 
   0  -3   1  901.01   22.50 
   0   3   1  888.61   21.90 
   0   3   1  884.51   22.20 
   0   3   1  892.71   21.80 
   1  -3   1  587.54   14.70 
  -1  -3  -1  597.64   14.80 
   1  -3   1  575.74   14.90 
  -1  -3  -1  591.34   14.20 
   1  -3   1  582.84   15.20 
   1   3   1  596.94   14.30 
   1   3   1  585.24   15.50 
   2  -3   1   66.79    3.00 
   2  -3   1   71.89    2.50 
  -2  -3  -1   71.19    2.50 
   2  -3   1   72.29    2.40 
   2   3   1   72.59    3.30 
   2   3   1   69.49    2.40 
   3  -3   1  224.48    7.60 
  -3  -3  -1  229.78    6.70 
   3  -3   1  224.48    6.50 
   3  -3   1  241.88    6.90 
   3   3   1  237.38    7.90 
   3   3   1  234.38    6.80 
   4  -3   1  187.68    5.80 
   4  -3   1  178.78    6.10 
   4  -3   1  191.28    7.10 
  -4  -3  -1  179.08    5.90 
   4   3   1  177.38    6.10 
   4   3   1  189.48    6.10 
   5  -3   1    0.80    0.90 
  -5  -3  -1   -0.30    0.40 
   5  -3   1    0.00    0.50 
   5  -3   1   -0.20    0.50 
   5   3   1    0.60    0.60 
   5   3   1   -0.60    0.40 
   6  -3   1    8.50    1.90 
   6  -3   1   10.90    1.60 
  -6  -3  -1    8.60    1.50 
   6  -3   1   11.40    1.80 
   6   3   1    9.00    1.70 
   6   3   1   11.70    1.70 
   7  -3   1    4.40    1.30 
  -7  -3  -1    4.30    1.30 
   7  -3   1    3.00    1.60 
   7   3   1    5.20    1.60 
   7   3   1    4.50    1.30 
  -8  -3  -1    2.30    1.40 
  -8  -3  -1    2.30    1.20 
   8  -3   1    2.30    1.60 
   8  -3   1    2.50    1.20 
   8   3   1    0.90    1.10 
   8   3   1    0.60    1.20 
  -9  -3  -1   -0.20    1.20 
   9  -3   1    1.50    1.60 
  10  -3   1    4.50    2.40 
  11  -3   1    6.50    2.90 
 -11   3  -1    5.10    2.40 
  11   4  -1    0.60    1.70 
 -11   4   1    0.80    1.80 
 -10  -4   1    9.60    2.50 
  10  -4  -1   13.50    2.90 
 -10  -4   1   13.80    2.80 
  10   4  -1   16.30    3.00 
 -10   4   1   16.70    3.50 
  -9  -4   1   -0.60    1.20 
   9  -4  -1   -0.90    1.30 
  -9  -4   1   -2.00    1.20 
  -9   4   1   -0.60    1.30 
   9   4  -1   -0.30    1.20 
  -8  -4   1  104.59    5.60 
   8  -4  -1   98.59    5.60 
  -8  -4   1   96.89    5.30 
   8  -4  -1  106.89    6.70 
   8   4  -1  100.29    5.60 
  -8   4   1   77.79    5.60 
  -7  -4   1  486.05   14.70 
   7  -4  -1  465.15   14.90 
   7  -4  -1  470.85   16.30 
  -7  -4   1  472.05   15.00 
   7   4  -1  482.25   15.20 
   6  -4  -1  228.68    9.30 
  -6  -4   1  245.38    8.60 
  -6  -4   1  230.38    8.10 
   6  -4  -1  223.18    8.40 
   6   4  -1  235.08    8.70 
   5  -4  -1    5.00    1.20 
  -5  -4   1    6.20    1.20 
   5  -4  -1    5.80    1.50 
  -5  -4   1    7.00    1.40 
   5   4  -1    3.90    1.10 
  -4  -4   1   53.49    2.90 
   4  -4  -1   53.99    3.40 
   4  -4  -1   56.99    2.90 
  -4  -4   1   54.69    2.60 
   4   4  -1   44.00    2.80 
   3  -4  -1   39.40    2.50 
  -3  -4   1   36.60    1.80 
   3  -4  -1   36.50    2.00 
  -3  -4   1   37.00    2.20 
  -3   4   1   37.00    1.10 
   3   4  -1   35.30    2.20 
  -3   4   1   36.70    1.20 
   2  -4  -1  360.26   10.10 
  -2  -4   1  357.66   10.30 
  -2  -4   1  373.76    9.70 
   2  -4  -1  375.76   10.60 
   2   4  -1  371.86   10.40 
   1  -4  -1 9466.55  240.78 
   1  -4  -1 8477.95  234.88 
   1  -4  -1 9999.00  231.78 
  -1  -4   1 8516.45  239.38 
  -1  -4   1 9727.43  234.58 
  -1  -4   1 9647.43  244.08 
   0  -4   1 6255.97  170.68 
   0  -4   1 7089.59  176.08 
   0  -4  -1 6628.84  172.18 
   0  -4   1 6359.26  172.88 
   0   4   1 6970.50  168.48 
  -1  -4  -1  194.48    5.50 
   1  -4   1  192.88    5.60 
   1  -4   1  196.88    5.50 
   1  -4   1  185.38    5.80 
   2  -4   1  323.27    8.60 
  -2  -4  -1  324.67    8.90 
  -2  -4  -1  330.47    8.20 
   2  -4   1  323.37    9.60 
   2  -4   1  324.77    8.80 
   2   4   1  328.17    8.30 
   3  -4   1   19.40    2.10 
  -3  -4  -1   17.80    1.30 
   3  -4   1   17.00    1.20 
   3  -4   1   17.50    1.20 
   3   4   1   17.50    1.20 
   4  -4   1  103.99    4.90 
   4  -4   1  100.49    3.90 
  -4  -4  -1  104.99    4.00 
   4  -4   1  102.09    3.80 
   4   4   1  105.29    4.00 
   5  -4   1  290.97    9.00 
   5  -4   1  304.67    9.30 
   5  -4   1  297.47   10.60 
  -5  -4  -1  312.17    9.30 
   5   4   1  287.77    9.30 
   6  -4   1    5.70    1.30 
   6  -4   1    5.90    1.30 
  -6  -4  -1    6.90    1.30 
   6  -4   1    5.90    1.80 
   6   4   1    8.90    1.60 
   6   4   1    8.70    1.50 
   7  -4   1   18.80    2.30 
   7  -4   1   13.00    2.70 
  -7  -4  -1   23.40    2.60 
  -7  -4  -1   22.30    2.70 
   7   4   1   23.50    2.60 
   7   4   1   17.60    2.50 
  -8  -4  -1    1.90    1.20 
  -8  -4  -1    2.60    1.40 
   8  -4   1    2.60    1.60 
   8  -4   1    0.80    1.10 
   8   4   1    5.30    1.50 
   9  -4   1   33.20    4.60 
  10  -4   1    1.80    2.00 
  11  -4   1    8.90    2.90 
 -11   5   1    3.20    2.30 
  11   5  -1    8.60    2.80 
 -10  -5   1   21.60    3.40 
  10  -5  -1   17.70    3.30 
  10   5  -1   26.30    3.80 
 -10   5   1   21.00    4.10 
  -9  -5   1   55.49    4.10 
   9  -5  -1   54.69    5.00 
  -9  -5   1   52.69    4.90 
   9  -5  -1   56.59    6.10 
  -9   5   1   51.79    5.60 
   9   5  -1   63.29    4.70 
  -8  -5   1   -0.30    1.10 
  -8  -5   1   -0.10    1.10 
   8  -5  -1    0.50    1.30 
   8  -5  -1    2.20    1.60 
   8   5  -1    1.20    1.30 
  -7  -5   1  390.46   12.60 
   7  -5  -1  405.86   13.30 
  -7  -5   1  429.66   13.50 
   7  -5  -1  397.26   14.50 
   7   5  -1  395.46   13.40 
  -6  -5   1   16.60    2.00 
   6  -5  -1   17.80    2.90 
  -6  -5   1   13.50    2.10 
   6  -5  -1   14.40    2.10 
   6   5  -1   11.20    2.00 
   5  -5  -1   29.70    2.70 
  -5  -5   1   34.40    3.10 
  -5  -5   1   29.80    2.10 
   5  -5  -1   32.20    3.40 
   5   5  -1   29.50    2.90 
   4  -5  -1  357.76   10.50 
  -4  -5   1  346.57   10.70 
  -4  -5   1  345.37    9.90 
   4  -5  -1  344.57   11.40 
   4   5  -1  341.77   10.80 
  -4   5   1  355.86    8.70 
  -3  -5   1  332.47   10.10 
  -3  -5   1  340.77    9.30 
   3  -5  -1  344.07    9.90 
   3  -5  -1  337.97   10.70 
   3   5  -1  347.47   10.30 
  -2  -5   1  215.38    6.00 
   2  -5  -1  207.98    6.50 
   2  -5  -1  221.88    7.10 
  -2  -5   1  211.78    6.70 
   1  -5  -1 2086.59   49.90 
   1  -5  -1 1914.91   49.10 
  -1  -5   1 2049.09   49.40 
  -1  -5   1 2069.59   50.49 
   1  -5  -1 2004.10   49.70 
  -1  -5   1 2055.99   49.80 
   0  -5   1 5672.43  161.18 
   0  -5   1 6212.58  155.58 
   0  -5  -1 6501.65  155.38 
   0  -5   1 6487.95  167.38 
   0  -5  -1 6023.00  158.78 
   1  -5   1  251.87    7.50 
   1  -5   1  252.97    7.20 
   1  -5   1  250.27    7.30 
  -1  -5  -1  257.47    7.20 
   2  -5   1 1053.69   27.60 
  -2  -5  -1 1086.59   25.70 
   2  -5   1 1078.79   26.50 
  -2  -5  -1 1042.90   26.80 
  -2  -5  -1 1063.49   25.70 
   2  -5   1 1084.09   26.70 
   3  -5   1  105.89    4.60 
  -3  -5  -1   94.99    3.10 
   3  -5   1   97.29    3.50 
  -3  -5  -1   99.09    3.70 
   3  -5   1   94.69    3.30 
   4  -5   1    8.50    1.70 
   4  -5   1    8.70    1.20 
  -4  -5  -1    9.50    1.10 
  -4  -5  -1    8.60    1.30 
   4  -5   1    5.50    1.00 
   4   5   1    6.60    1.00 
   5  -5   1   42.30    2.50 
   5  -5   1   46.60    2.60 
  -5  -5  -1   47.80    2.70 
   5  -5   1   47.20    4.30 
  -5  -5  -1   44.40    2.50 
  -6  -5  -1   83.39    4.00 
   6  -5   1   84.59    4.10 
  -6  -5  -1   82.99    4.10 
   6  -5   1   81.69    4.00 
   6  -5   1   90.69    5.40 
  -7  -5  -1   -1.10    0.70 
   7  -5   1    2.80    1.80 
  -7  -5  -1    1.80    1.00 
   7  -5   1    0.80    1.00 
   8  -5   1   49.90    3.60 
  -8  -5  -1   50.29    3.60 
  -8  -5  -1   46.70    3.60 
   8  -5   1   47.60    5.40 
   9  -5   1    7.70    2.60 
  10  -5   1    1.70    2.20 
  11  -5   1    1.50    2.00 
 -11   6   1    1.40    2.30 
 -10  -6   1    0.50    1.50 
  10  -6  -1    0.30    1.70 
  10   6  -1   -0.10    1.60 
 -10   6   1   -1.40    1.40 
   9  -6  -1   30.30    3.80 
  -9  -6   1   38.20    4.20 
   9  -6  -1   30.60    4.80 
  -9   6   1   33.90    4.80 
   9   6  -1   31.50    3.90 
  -8  -6   1  111.69    5.50 
   8  -6  -1  114.59    7.20 
  -8  -6   1  130.99    6.50 
   8  -6  -1  115.19    6.20 
   8   6  -1  114.59    6.30 
  -7  -6   1    3.50    1.60 
   7  -6  -1    5.30    2.00 
   7  -6  -1    4.90    1.60 
  -7  -6   1    4.70    1.30 
   7   6  -1    2.10    1.50 
  -6  -6   1  153.38    6.40 
   6  -6  -1  147.79    7.30 
  -6  -6   1  136.89    5.50 
   6  -6  -1  155.98    6.40 
   6   6  -1  140.49    6.40 
   5  -6  -1   36.80    3.70 
  -5  -6   1   31.80    3.00 
  -5  -6   1   30.50    2.00 
   5  -6  -1   28.80    2.70 
  -5   6   1   30.20    1.20 
   5   6  -1   33.60    3.20 
   4  -6  -1  301.87    9.30 
   4  -6  -1  285.77   10.20 
  -4  -6   1  299.37    8.60 
  -4  -6   1  297.87    9.60 
  -3  -6   1  124.29    4.80 
  -3  -6   1  119.19    3.90 
   3  -6  -1  114.09    4.40 
   3  -6  -1  120.39    5.20 
   2  -6  -1  350.76   10.10 
  -2  -6   1  353.06    9.40 
   2  -6  -1  351.06    8.90 
  -2  -6   1  367.16   10.30 
   2  -6  -1  356.46    8.80 
   2  -6  -1  342.77   10.50 
   1  -6  -1   69.69    3.00 
  -1  -6   1   65.69    3.30 
   1  -6  -1   66.49    2.90 
  -1  -6   1   68.09    2.50 
  -1  -6   1   68.49    2.90 
   0  -6   1 2440.06   60.79 
   0  -6  -1 2555.74   60.49 
   0  -6  -1 2472.85   60.99 
   0  -6   1 2444.36   60.99 
   0  -6   1 2577.84   61.59 
   1  -6   1  299.07    8.70 
  -1  -6  -1  293.07    8.50 
   1  -6   1  295.17    8.60 
   1  -6   1  295.87    8.40 
   2  -6   1  118.19    4.70 
   2  -6   1  111.19    3.90 
   2  -6   1  110.49    3.70 
  -2  -6  -1  114.39    4.10 
   3  -6   1   45.80    3.00 
   3  -6   1   47.50    2.00 
  -3  -6  -1   43.90    2.30 
   3  -6   1   48.60    2.30 
  -3  -6  -1   47.90    1.70 
   4  -6   1   75.39    3.20 
   4  -6   1   63.79    4.00 
   4  -6   1   71.79    3.00 
  -4  -6  -1   66.49    2.70 
  -4  -6  -1   75.79    3.30 
  -5  -6  -1    7.70    1.20 
   5  -6   1    7.70    1.20 
  -5  -6  -1    8.10    1.40 
   5  -6   1   12.00    1.60 
   5  -6   1    8.40    2.00 
   6  -6   1    4.30    1.10 
   6  -6   1    6.60    1.40 
   6  -6   1    4.70    1.80 
  -6  -6  -1    4.70    1.20 
  -6  -6  -1    4.20    1.20 
   7  -6   1    0.50    1.30 
  -7  -6  -1   -0.30    0.80 
  -7  -6  -1    0.50    0.90 
   7  -6   1    0.20    0.90 
   8  -6   1    5.30    1.60 
  -8  -6  -1    1.40    1.20 
   8  -6   1    1.80    1.60 
   9  -6   1   23.00    4.00 
  10  -6   1   28.70    4.90 
 -10  -7   1    0.50    1.50 
  10  -7  -1    0.40    1.70 
 -10   7   1    1.10    2.00 
   9  -7  -1    6.00    2.50 
  -9  -7   1    3.50    1.90 
   9  -7  -1    5.50    2.00 
  -9   7   1    3.00    2.00 
   8  -7  -1    0.00    1.40 
  -8  -7   1    0.80    1.10 
   8  -7  -1   -1.20    1.00 
   7  -7  -1   14.60    2.40 
  -7  -7   1   12.10    1.80 
   7  -7  -1   15.80    3.00 
  -7  -7   1   14.70    2.50 
   6  -7  -1  507.05   15.20 
   6  -7  -1  483.75   16.60 
  -6  -7   1  501.05   15.40 
  -6  -7   1  496.05   14.10 
  -5  -7   1   23.40    2.00 
   5  -7  -1   27.30    2.70 
   5  -7  -1   25.90    3.20 
  -5  -7   1   23.00    2.50 
   4  -7  -1  223.68    7.50 
  -4  -7   1  217.28    7.70 
  -4  -7   1  222.78    6.60 
   4  -7  -1  215.78    8.40 
   3  -7  -1   63.79    3.10 
   3  -7  -1   62.39    3.60 
  -3  -7   1   67.09    3.30 
  -3  -7   1   58.69    2.40 
   2  -7  -1 1346.97   32.90 
  -2  -7   1 1359.76   33.10 
  -2  -7   1 1317.17   34.20 
   2  -7  -1 1349.56   34.10 
   2  -7  -1 1350.86   32.90 
   2  -7  -1 1363.36   34.70 
  -1  -7   1  231.88    8.00 
   1  -7  -1  237.18    7.40 
  -1  -7   1  245.88    6.80 
   1  -7  -1  239.38    7.40 
  -1  -7   1  241.08    7.40 
   0  -7   1   32.70    1.80 
   0  -7  -1   29.80    1.50 
   0  -7  -1   28.90    1.80 
   0  -7   1   28.60    2.10 
   0  -7   1   30.30    1.80 
   1  -7   1  272.47    8.50 
   1  -7   1  282.07    8.40 
   1  -7   1  273.27    8.20 
  -1  -7  -1  288.27    8.30 
   1   7   1  275.37    7.00 
   1   7   1  284.27    6.90 
   2  -7   1   14.90    1.40 
   2  -7   1   12.80    1.40 
  -2  -7  -1    9.80    1.30 
   2  -7   1   14.60    1.90 
   3  -7   1   33.30    2.00 
   3  -7   1   32.10    1.60 
  -3  -7  -1   32.40    1.00 
  -3  -7  -1   32.10    1.00 
   3  -7   1   26.50    2.80 
  -3  -7  -1   30.50    2.00 
  -4  -7  -1    9.40    1.40 
   4  -7   1   10.40    1.20 
   4  -7   1   11.60    1.50 
   4  -7   1    9.80    2.00 
  -4  -7  -1   11.00    1.00 
  -5  -7  -1   72.39    3.60 
   5  -7   1   67.19    4.50 
   5  -7   1   66.89    3.10 
   5  -7   1   69.79    3.40 
  -5  -7  -1   64.19    2.80 
  -6  -7  -1   22.80    2.20 
   6  -7   1   25.80    2.30 
   6  -7   1   24.70    2.50 
   6  -7   1   17.30    3.00 
  -6  -7  -1   24.20    2.60 
  -7  -7  -1   -0.10    0.90 
   7  -7   1    3.10    1.20 
   7  -7   1    1.10    1.60 
   8  -7   1    9.70    2.90 
   8  -7   1    8.10    2.00 
  -8  -7  -1   11.20    2.20 
   9  -7   1   26.50    4.40 
  10  -7   1    7.50    3.00 
  10  -8  -1    0.90    1.50 
 -10  -8   1   -0.80    1.40 
 -10   8   1    0.90    2.10 
   9  -8  -1    0.80    1.70 
  -9  -8   1   -1.40    1.20 
   9  -8  -1   -3.40    1.10 
  -8  -8   1   -1.60    0.90 
   8  -8  -1    0.80    1.50 
   8  -8  -1   -0.20    1.10 
   7  -8  -1   30.50    3.50 
   7  -8  -1   38.10    4.60 
  -7  -8   1   29.30    3.40 
  -6  -8   1   78.99    4.50 
   6  -8  -1   72.29    4.40 
  -6  -8   1   68.29    3.40 
   6  -8  -1   74.39    5.20 
  -5  -8   1   15.40    1.60 
   5  -8  -1   13.00    1.90 
  -5  -8   1   14.00    2.20 
   5  -8  -1   14.50    2.50 
  -4  -8   1   91.79    4.30 
   4  -8  -1   75.49    4.60 
  -4  -8   1   79.69    3.10 
   4  -8  -1   81.59    4.00 
   3  -8  -1  280.07    8.90 
   3  -8  -1  271.77    9.60 
  -3  -8   1  290.97    7.80 
  -3  -8   1  275.97    9.00 
  -2  -8   1   77.19    3.50 
  -2  -8   1   68.79    2.60 
   2  -8  -1   66.19    3.60 
   2  -8  -1   75.99    3.50 
   2  -8  -1   70.59    2.60 
  -1  -8   1 1292.77   32.50 
  -1  -8   1 1331.07   33.40 
  -1  -8   1 1307.87   34.20 
   1  -8  -1 1335.87   33.30 
   1  -8  -1 1292.47   33.30 
   0  -8  -1   18.20    1.30 
   0  -8   1   24.50    1.60 
   0  -8   1   21.30    1.60 
   0  -8  -1   17.80    1.80 
   0  -8   1   15.60    1.80 
  -1  -8  -1  186.68    4.90 
   1  -8   1  180.68    6.30 
   1  -8   1  184.68    6.30 
  -1  -8  -1  191.78    6.30 
   1  -8   1  183.28    6.10 
   1   8   1  187.18    4.80 
   2  -8   1  300.77    9.90 
  -2  -8  -1  317.47    9.30 
   2  -8   1  315.07    9.30 
   2  -8   1  306.17    8.90 
   3  -8   1  780.52   22.20 
  -3  -8  -1  788.32   21.10 
   3  -8   1  783.12   21.00 
   3  -8   1  817.22   20.10 
   4  -8   1   31.80    3.40 
  -4  -8  -1   29.50    1.20 
   4  -8   1   30.90    2.10 
   4  -8   1   30.00    1.70 
  -4  -8  -1   28.00    2.50 
   5  -8   1   25.80    3.40 
   5  -8   1   25.10    1.80 
  -5  -8  -1   28.50    1.80 
  -5  -8  -1   27.40    2.60 
   5  -8   1   25.60    2.40 
  -6  -8  -1   90.19    4.50 
   6  -8   1   91.99    5.80 
   6  -8   1   87.89    4.30 
   7  -8   1  149.19    6.40 
   7  -8   1  143.79    8.00 
  -7  -8  -1  146.19    6.40 
   8  -8   1   25.80    4.20 
   8  -8   1   26.30    3.20 
  -8  -8  -1   27.80    3.20 
   9  -8   1   37.90    5.30 
  10  -8   1   50.89    6.60 
 -10  -9   1    5.70    2.10 
  10  -9  -1    8.10    2.60 
  10  -9  -1    5.90    2.90 
 -10   9   1    5.30    2.60 
   9  -9  -1    0.80    1.90 
  -9  -9   1    3.10    1.70 
   9  -9  -1   -0.40    1.40 
  -8  -9   1   -0.90    1.20 
   8  -9  -1    1.60    1.50 
   8  -9  -1   -0.40    1.40 
   7  -9  -1   33.00    3.50 
   7  -9  -1   41.80    4.90 
  -7  -9   1   40.90    4.00 
   6  -9  -1  387.06   12.50 
  -6  -9   1  374.26   12.70 
   6  -9  -1  379.36   14.10 
  -5  -9   1   14.90    1.60 
  -5  -9   1   14.80    2.30 
   5  -9  -1   13.90    2.10 
   5  -9  -1   11.50    2.40 
  -4  -9   1  538.15   15.90 
   4  -9  -1  525.95   16.80 
  -4  -9   1  535.05   14.30 
   4  -9  -1  573.14   15.80 
   3  -9  -1    2.00    0.30 
   3  -9  -1    1.40    1.00 
   3  -9  -1    2.10    0.30 
  -3  -9   1    1.10    0.60 
   3  -9  -1    0.20    0.70 
  -3  -9   1    1.50    0.90 
   2  -9  -1  733.13   20.00 
  -2  -9   1  714.93   19.60 
  -2  -9   1  728.03   18.30 
   2  -9  -1  716.43   19.60 
   2  -9  -1  714.23   18.50 
  -1  -9   1  978.60   25.90 
  -1  -9   1 1018.00   25.10 
  -1  -9   1  985.70   26.80 
   1  -9  -1  984.40   25.80 
   1  -9  -1  983.30   25.90 
   0  -9   1   56.89    2.70 
   0  -9   1   56.69    2.90 
   0  -9   1   52.69    3.10 
   0  -9  -1   58.99    2.50 
   0  -9  -1   51.69    2.90 
  -1  -9  -1    1.50    0.40 
   1  -9   1    1.20    0.70 
  -1  -9  -1    0.40    0.60 
   1  -9   1    1.10    0.70 
   1  -9   1    1.30    0.70 
  -2  -9  -1    1.80    0.80 
   2  -9   1    2.30    0.70 
   2  -9   1    3.40    1.00 
   2  -9   1    1.40    0.80 
  -3  -9  -1   56.09    3.10 
   3  -9   1   51.19    2.30 
   3  -9   1   50.69    2.90 
   3  -9   1   50.19    3.40 
   4  -9   1    1.60    1.20 
  -4  -9  -1    1.80    0.90 
   4  -9   1    2.00    0.90 
   4  -9   1    1.70    0.60 
  -5  -9  -1   14.40    2.00 
   5  -9   1   11.60    2.40 
   5  -9   1    9.90    1.60 
   5  -9   1   12.30    1.40 
  -6  -9  -1    1.10    1.10 
   6  -9   1    1.90    1.10 
   6  -9   1    7.40    2.30 
   7  -9   1  213.08    8.10 
   7  -9   1  194.88    9.80 
  -7  -9  -1  209.38    8.10 
  -8  -9  -1   29.70    3.40 
   8  -9   1   28.80    3.50 
   8  -9   1   34.90    5.10 
   9  -9   1   -0.80    1.70 
  10  -9   1    1.00    2.20 
  10 -10  -1    2.40    2.40 
 -10 -10   1    7.60    2.40 
  10 -10  -1    5.80    2.30 
 -10  10   1    7.20    2.90 
   9 -10  -1   45.80    4.90 
   9 -10  -1   37.40    5.30 
  -9 -10   1   50.69    5.10 
   8 -10  -1   13.70    3.30 
  -8 -10   1   14.60    2.80 
   8 -10  -1   16.10    2.80 
   7 -10  -1    2.60    1.40 
   7 -10  -1    1.70    1.60 
  -7 -10   1    4.30    1.80 
   6 -10  -1   65.79    5.10 
  -6 -10   1   72.09    4.60 
   6 -10  -1   70.09    4.30 
   5 -10  -1 1132.19   32.30 
   5 -10  -1 1158.38   30.70 
  -5 -10   1 1132.59   30.90 
   4 -10  -1   82.49    4.90 
  -4 -10   1   75.29    4.10 
   4 -10  -1   72.79    3.90 
  -4 -10   1   75.89    2.90 
   3 -10  -1  101.29    3.10 
  -3 -10   1   96.49    4.60 
   3 -10  -1   92.49    5.00 
   3 -10  -1  103.09    4.60 
  -3 -10   1  103.39    3.40 
   3 -10  -1   95.29    2.90 
   2 -10  -1  105.69    4.80 
  -2 -10   1  105.19    3.60 
   2 -10  -1  100.19    3.80 
   2 -10  -1  112.59    4.70 
  -2 -10   1  105.89    4.70 
  -1 -10   1   19.10    1.50 
   1 -10  -1   16.80    1.90 
  -1 -10   1   20.80    2.10 
   1 -10  -1   18.70    2.10 
  -1 -10   1   17.00    2.40 
   0 -10  -1    6.10    1.30 
   0 -10   1    6.60    1.30 
   0 -10   1    5.50    1.30 
   0 -10   1    4.60    1.00 
   0 -10  -1    4.30    0.90 
   1 -10   1   13.70    1.80 
   1 -10   1    7.90    1.40 
   1 -10   1    8.60    1.40 
  -1 -10  -1    9.50    0.90 
  -1 -10  -1   10.20    1.50 
  -2 -10  -1    8.40    1.40 
   2 -10   1   10.10    1.40 
   2 -10   1    9.90    1.70 
   2 -10   1   14.20    1.70 
   3 -10   1   21.80    2.80 
   3 -10   1   19.70    2.10 
   3 -10   1   20.20    1.50 
  -3 -10  -1   20.20    2.20 
   4 -10   1  136.89    6.50 
   4 -10   1  115.79    5.00 
   4 -10   1  123.79    4.20 
  -4 -10  -1  121.29    5.20 
   5 -10   1  103.49    4.70 
   5 -10   1   98.19    6.00 
  -5 -10  -1  111.69    5.00 
  -6 -10  -1   41.40    3.20 
   6 -10   1   57.89    5.80 
   6 -10   1   50.39    3.40 
   7 -10   1    4.30    1.60 
   7 -10   1    3.50    2.10 
  -7 -10  -1    1.00    1.30 
   8 -10   1    1.90    2.30 
  -8 -10  -1   -0.20    1.10 
   8 -10   1    0.20    1.30 
   9 -10   1    7.10    2.80 
  10 -10   1    2.50    2.60 
 -10 -11   1    0.00    1.40 
  10 -11  -1   -2.70    1.40 
  10 -11  -1   -1.30    1.90 
 -10  11   1    2.40    2.40 
   9 -11  -1   -0.50    1.40 
  -9 -11   1    2.40    1.80 
   9 -11  -1   -1.00    1.50 
   8 -11  -1    3.20    2.30 
   8 -11  -1    3.40    1.80 
  -8 -11   1    3.80    1.90 
   7 -11  -1    0.40    1.20 
  -7 -11   1    1.30    1.40 
   7 -11  -1    1.80    1.80 
   6 -11  -1    1.40    1.20 
   6 -11  -1    2.10    1.50 
  -6 -11   1    1.10    1.30 
   5 -11  -1   13.00    2.20 
  -5 -11   1   13.20    2.20 
   5 -11  -1   19.00    3.00 
  -4 -11   1   68.99    4.00 
   4 -11  -1   67.09    3.80 
   4 -11  -1   65.39    4.40 
   3 -11  -1  107.59    5.50 
  -3 -11   1  108.89    5.10 
   3 -11  -1  109.49    3.50 
   3 -11  -1  117.69    5.10 
  -3 -11   1  110.69    3.70 
   2 -11  -1   21.50    2.40 
   2 -11  -1   22.30    2.50 
  -2 -11   1   18.70    1.40 
   2 -11  -1   20.60    1.90 
  -2 -11   1   20.90    2.40 
  -2 -11   1   21.20    2.90 
  -1 -11   1   54.49    2.70 
   1 -11  -1   49.60    3.00 
   1 -11  -1   58.59    3.30 
  -1 -11   1   64.09    3.90 
  -1 -11   1   54.49    3.20 
   0 -11  -1   50.09    2.50 
   0 -11   1   48.40    3.00 
   0 -11   1   51.19    2.80 
   0 -11  -1   49.80    3.00 
   0 -11   1   49.30    3.30 
   1 -11   1  156.98    6.00 
   1 -11   1  159.68    6.10 
   1 -11   1  151.78    6.00 
  -1 -11  -1  149.09    4.60 
  -1 -11  -1  157.88    6.00 
  -2 -11  -1    2.30    1.00 
   2 -11   1    3.20    1.00 
   2 -11   1    3.40    1.10 
   2 -11   1    2.20    1.00 
   3 -11   1   10.50    2.00 
  -3 -11  -1    8.90    1.60 
   3 -11   1   11.60    1.70 
   3 -11   1    9.80    1.30 
   4 -11   1   34.30    3.90 
   4 -11   1   32.80    1.80 
   4 -11   1   31.50    2.90 
  -4 -11  -1   36.90    2.80 
  -5 -11  -1   14.20    2.10 
   5 -11   1   12.50    2.00 
   5 -11   1   14.10    2.90 
  -6 -11  -1    2.80    1.30 
   6 -11   1    1.60    1.70 
   6 -11   1    1.40    1.20 
  -7 -11  -1   -0.30    1.10 
   7 -11   1   -1.10    1.50 
   7 -11   1    0.60    1.20 
   8 -11   1   -1.40    1.10 
   8 -11   1   -0.10    1.90 
  -8 -11  -1    0.40    1.30 
   9 -11   1   27.70    4.90 
   9 -12  -1    3.70    2.10 
  -9 -12   1    4.60    2.10 
   9 -12  -1    1.10    2.00 
  -8 -12   1    7.40    2.40 
   8 -12  -1   15.90    3.70 
   8 -12  -1   13.40    2.60 
   7 -12  -1    7.80    2.10 
  -7 -12   1    5.30    1.90 
   7 -12  -1    4.30    2.00 
   6 -12  -1    0.30    1.20 
   6 -12  -1    0.60    1.70 
  -6 -12   1   -0.40    0.90 
   5 -12  -1   11.10    2.10 
  -5 -12   1    7.70    1.80 
   5 -12  -1   12.30    2.70 
   4 -12  -1   55.59    4.20 
   4 -12  -1   52.49    3.50 
  -4 -12   1   46.20    3.50 
   3 -12  -1   33.00    3.60 
   3 -12  -1   25.40    2.80 
  -3 -12   1   34.90    2.30 
  -3 -12   1   36.90    3.30 
  -2 -12   1  159.98    6.60 
   2 -12  -1  169.58    5.90 
  -2 -12   1  160.28    7.60 
  -2 -12   1  175.08    5.50 
   2 -12  -1  184.58    7.00 
   2 -12  -1  168.88    6.70 
  -1 -12   1  201.88    6.70 
   1 -12  -1  200.78    7.20 
  -1 -12   1  205.98    8.20 
  -1 -12   1  209.58    7.60 
   1 -12  -1  213.98    7.30 
   1 -12  -1  198.88    7.50 
   0 -12   1    1.20    0.90 
   0 -12   1    3.60    1.20 
   0 -12  -1    3.40    1.10 
   0 -12   1    3.40    1.00 
   0 -12  -1    2.30    0.80 
   1 -12   1   10.30    1.70 
   1 -12   1   11.50    1.80 
   1 -12   1    8.60    1.60 
  -1 -12  -1    8.80    1.00 
  -1 -12  -1   11.40    1.80 
   2 -12   1    2.90    1.10 
   2 -12   1    4.70    1.20 
  -2 -12  -1    3.90    1.20 
   2 -12   1    4.00    1.30 
   3 -12   1   80.39    4.80 
   3 -12   1   77.89    4.10 
   3 -12   1   85.89    3.60 
  -3 -12  -1   91.09    4.50 
  -4 -12  -1    8.90    1.70 
   4 -12   1    8.70    2.10 
   4 -12   1    7.20    1.60 
   5 -12   1  142.99    7.50 
  -5 -12  -1  130.29    6.10 
   5 -12   1  147.29    6.20 
   6 -12   1  133.29    6.00 
   6 -12   1  121.79    7.40 
  -6 -12  -1  116.89    5.90 
   7 -12   1    2.50    1.40 
   7 -12   1    4.80    2.00 
  -7 -12  -1   -0.90    1.00 
  -8 -12  -1    1.90    1.50 
   8 -12   1    0.60    1.80 
   8 -12   1    2.70    1.70 
   9 -12   1   14.60    3.60 
   9 -13  -1   -0.30    1.50 
   9 -13  -1    0.40    1.60 
  -9 -13   1    2.90    1.80 
   8 -13  -1    3.10    1.60 
   8 -13  -1    5.70    2.50 
  -8 -13   1    4.80    2.00 
  -7 -13   1   80.19    5.20 
   7 -13  -1   83.89    6.50 
   7 -13  -1   82.99    5.20 
   6 -13  -1   83.79    6.10 
  -6 -13   1   83.49    5.20 
   6 -13  -1  101.49    5.40 
  -5 -13   1   -0.10    1.00 
   5 -13  -1    1.00    1.30 
   5 -13  -1    0.90    1.10 
  -4 -13   1   22.70    2.90 
   4 -13  -1   26.80    3.60 
   4 -13  -1   22.00    2.70 
  -3 -13   1  103.69    5.20 
   3 -13  -1   97.69    5.40 
   3 -13  -1  105.39    5.20 
  -2 -13   1    0.40    1.10 
   2 -13  -1    1.00    1.00 
  -2 -13   1    2.60    1.20 
   2 -13  -1   -0.70    0.80 
  -2 -13   1    0.30    0.60 
   2 -13  -1    1.00    0.80 
   1 -13  -1   11.90    1.80 
  -1 -13   1   12.30    1.60 
  -1 -13   1   15.60    2.50 
   1 -13  -1   11.10    1.80 
   1 -13  -1   13.40    2.10 
  -1 -13   1   14.00    2.10 
   0 -13   1   68.99    4.20 
   0 -13  -1   66.99    3.20 
   0 -13   1   65.19    3.90 
   0 -13  -1   65.79    3.90 
   0 -13   1   57.79    3.40 
   1 -13   1    2.10    1.10 
   1 -13   1    3.10    1.30 
  -1 -13  -1    0.80    0.90 
   1 -13   1    3.40    1.20 
   2 -13   1   51.19    3.40 
   2 -13   1   47.10    3.50 
  -2 -13  -1   53.09    3.50 
   2 -13   1   48.70    3.10 
   3 -13   1   27.00    3.40 
   3 -13   1   22.00    2.70 
   3 -13   1   26.70    2.30 
  -3 -13  -1   27.90    3.00 
  -4 -13  -1    6.30    1.70 
   4 -13   1    9.60    2.30 
   4 -13   1    7.80    1.70 
   5 -13   1   69.59    6.20 
   5 -13   1   58.99    3.90 
  -5 -13  -1   63.29    4.10 
   6 -13   1  243.88    9.10 
  -6 -13  -1  226.98    9.20 
   6 -13   1  237.98   11.10 
  -7 -13  -1    9.90    2.30 
   7 -13   1    8.00    2.10 
   7 -13   1   13.60    3.20 
  -8 -13  -1    4.60    2.00 
   8 -13   1    5.20    2.60 
   9 -13   1    2.50    2.40 
   9 -14  -1   32.20    4.40 
   9 -14  -1   32.40    5.40 
  -9 -14   1   32.10    4.30 
  -8 -14   1   -0.80    1.20 
   8 -14  -1    0.30    2.00 
   8 -14  -1    1.40    1.40 
  -7 -14   1    0.10    1.40 
   7 -14  -1   -0.60    1.20 
   7 -14  -1    0.70    1.60 
   6 -14  -1    2.40    1.80 
   6 -14  -1   -0.50    1.10 
  -6 -14   1   -0.90    1.20 
   5 -14  -1    6.00    2.00 
   5 -14  -1    3.70    1.50 
  -5 -14   1    3.90    1.60 
   4 -14  -1    5.60    1.80 
   4 -14  -1    4.60    1.70 
  -4 -14   1    3.30    1.40 
   3 -14  -1   36.50    3.60 
  -3 -14   1   28.90    4.00 
   3 -14  -1   37.60    3.90 
  -3 -14   1   35.00    3.70 
  -2 -14   1   59.19    5.40 
   2 -14  -1   70.69    4.30 
  -2 -14   1   73.89    4.20 
   2 -14  -1   72.89    4.30 
   2 -14  -1   62.89    3.90 
  -1 -14   1   11.70    2.00 
   1 -14  -1    9.90    1.70 
  -1 -14   1    9.70    2.10 
  -1 -14   1   12.10    1.60 
   1 -14  -1    7.70    1.60 
   1 -14  -1    8.80    2.00 
   0 -14   1   13.50    2.20 
   0 -14   1   10.70    1.70 
   0 -14  -1    9.80    1.90 
   0 -14  -1   10.10    2.20 
   0 -14   1    9.50    2.00 
   1 -14   1   10.70    1.90 
   1 -14   1    6.70    1.70 
  -1 -14  -1    9.50    1.90 
   1 -14   1   10.90    2.10 
   2 -14   1  253.97    9.40 
   2 -14   1  262.17    9.80 
  -2 -14  -1  270.47    9.60 
   2 -14   1  260.97    9.00 
   3 -14   1  101.09    5.70 
   3 -14   1   97.49    5.00 
  -3 -14  -1   86.89    4.90 
   4 -14   1   56.29    3.90 
  -4 -14  -1   57.09    3.90 
   4 -14   1   67.99    4.90 
  -5 -14  -1   78.99    4.80 
   5 -14   1   80.99    4.70 
   5 -14   1   69.99    6.40 
   6 -14   1   63.19    6.40 
  -6 -14  -1   78.29    5.00 
   6 -14   1   78.59    4.80 
   7 -14   1   25.40    3.20 
  -7 -14  -1   26.20    3.60 
   7 -14   1   27.90    4.60 
  -8 -14  -1    2.70    1.80 
   8 -14   1    1.60    1.80 
  -8 -15   1    5.60    2.20 
   8 -15  -1    6.00    2.40 
   8 -15  -1    4.70    2.80 
  -7 -15   1    1.10    1.40 
   7 -15  -1   -0.30    1.50 
   7 -15  -1    0.00    1.30 
   6 -15  -1    1.50    1.90 
   6 -15  -1    3.10    1.70 
  -6 -15   1    1.30    1.40 
  -5 -15   1    0.00    1.20 
   5 -15  -1    1.40    1.60 
   5 -15  -1    1.10    1.30 
   4 -15  -1    9.50    2.10 
  -4 -15   1    7.10    1.90 
   4 -15  -1   13.70    2.80 
  -4 -15   1    6.20    2.30 
   3 -15  -1   63.69    4.40 
   3 -15  -1   52.09    3.90 
  -3 -15   1   53.69    4.00 
  -3 -15   1   61.19    5.80 
  -2 -15   1  134.89    7.10 
   2 -15  -1  124.89    5.90 
  -2 -15   1  118.49    5.90 
   2 -15  -1  109.09    5.80 
   1 -15  -1   46.90    3.30 
   1 -15  -1   38.60    2.90 
  -1 -15   1   39.60    4.20 
  -1 -15   1   40.60    3.80 
   1 -15  -1   46.30    4.20 
   0 -15  -1   26.90    3.20 
   0 -15   1   30.60    3.00 
   0 -15   1   27.30    3.30 
   0 -15   1   26.90    3.20 
   0 -15  -1   35.30    3.70 
  -1 -15  -1   30.50    3.40 
   1 -15   1   26.10    3.00 
   1 -15   1   30.50    3.30 
   1 -15   1   27.40    3.10 
   2 -15   1   40.70    3.90 
   2 -15   1   43.90    4.20 
  -2 -15  -1   41.50    3.90 
   2 -15   1   41.20    3.10 
  -3 -15  -1    3.60    1.60 
   3 -15   1    6.50    1.90 
   3 -15   1    1.80    1.30 
   4 -15   1    1.10    1.30 
   4 -15   1    1.90    1.60 
  -4 -15  -1    0.90    1.20 
   5 -15   1  172.58    8.80 
   5 -15   1  156.78    7.10 
  -5 -15  -1  159.18    7.30 
   6 -15   1    4.40    1.80 
  -6 -15  -1    2.00    1.70 
   6 -15   1    1.70    2.10 
  -7 -15  -1    8.00    2.40 
   7 -15   1   11.60    2.40 
   7 -15   1    7.20    2.90 
  -8 -15  -1   17.80    3.30 
   8 -15   1   16.80    3.90 
  -8 -16   1   -1.30    1.70 
   8 -16  -1    1.30    2.10 
   8 -16  -1    0.50    1.80 
   7 -16  -1    3.90    2.50 
  -7 -16   1    2.40    1.80 
   7 -16  -1    2.90    1.70 
   6 -16  -1    9.50    2.90 
   6 -16  -1    8.20    2.30 
  -6 -16   1    9.50    2.50 
  -5 -16   1   -4.10    1.00 
   5 -16  -1   -1.60    1.30 
   5 -16  -1    1.60    1.40 
  -5 -16   1   -0.70    1.40 
  -4 -16   1    0.10    1.10 
  -4 -16   1    1.90    1.90 
   4 -16  -1    0.00    1.30 
   4 -16  -1   -0.60    1.30 
   3 -16  -1    6.10    1.90 
   3 -16  -1    6.00    1.80 
  -3 -16   1    0.30    1.40 
  -3 -16   1    3.40    1.50 
  -2 -16   1   13.80    2.80 
  -2 -16   1   14.10    2.60 
   2 -16  -1   14.20    2.40 
   2 -16  -1   12.60    2.30 
   1 -16  -1    2.00    1.20 
   1 -16  -1    2.60    1.30 
  -1 -16   1    1.30    1.30 
  -1 -16   1    0.90    1.40 
   0 -16   1   13.50    2.40 
   0 -16  -1   13.50    2.50 
   0 -16  -1   12.40    2.30 
   0 -16   1   11.30    2.30 
   1 -16   1    0.90    1.00 
   1 -16   1   -0.80    0.90 
   1 -16   1   -1.20    0.90 
  -1 -16  -1   -0.20    1.10 
   2 -16   1   -0.10    1.20 
  -2 -16  -1    0.30    1.20 
   2 -16   1   -0.80    1.00 
  -3 -16  -1   15.80    2.60 
   3 -16   1   12.50    2.70 
   3 -16   1   11.70    2.30 
  -4 -16  -1   51.79    4.70 
   4 -16   1   58.69    5.70 
   4 -16   1   54.99    4.20 
  -5 -16  -1   94.19    5.70 
   5 -16   1   92.19    5.40 
   5 -16   1   97.59    6.80 
  -6 -16  -1   -1.70    1.30 
   6 -16   1    0.90    2.00 
   6 -16   1    1.20    1.40 
   7 -16   1    2.20    1.70 
  -7 -16  -1    1.50    1.70 
   7 -16   1    2.40    2.50 
  -8 -16  -1   14.20    3.00 
   8 -16   1   18.80    4.50 
  -7 -17   1    8.10    2.60 
   7 -17  -1    1.00    1.70 
   7 -17  -1    5.00    2.70 
  -7 -17   1   10.30    3.30 
   6 -17  -1   12.40    2.60 
   6 -17  -1    3.90    2.20 
  -6 -17   1   10.50    3.20 
  -6 -17   1    6.60    2.40 
   5 -17  -1    0.50    1.40 
  -5 -17   1    0.30    1.50 
  -5 -17   1   -1.00    1.40 
   5 -17  -1    0.70    1.60 
  -4 -17   1    7.30    2.00 
   4 -17  -1    6.70    2.00 
   4 -17  -1    4.10    1.80 
  -4 -17   1    7.10    2.50 
   3 -17  -1    2.10    1.50 
  -3 -17   1    2.30    1.90 
   3 -17  -1    4.30    1.70 
  -3 -17   1    2.60    1.70 
  -2 -17   1   18.70    3.40 
   2 -17  -1   19.10    3.00 
  -2 -17   1   26.30    3.40 
  -1 -17   1   76.39    5.40 
  -1 -17   1   76.49    4.90 
   1 -17  -1   70.39    4.70 
   0 -17  -1    6.40    2.00 
   0 -17   1    8.30    2.20 
   0 -17  -1    8.00    1.90 
   0 -17   1   11.00    2.40 
   1 -17   1   57.99    4.20 
  -1 -17  -1   64.39    4.50 
   1 -17   1   65.49    4.50 
   1 -17   1   63.99    4.80 
   2 -17   1   15.50    2.70 
   2 -17   1   16.70    2.80 
  -2 -17  -1   14.60    2.60 
  -3 -17  -1  149.49    7.20 
   3 -17   1  150.88    7.20 
   3 -17   1  145.99    7.60 
   4 -17   1   24.10    3.40 
  -4 -17  -1   28.60    3.60 
   4 -17   1   27.10    4.10 
   5 -17   1   43.30    4.30 
  -5 -17  -1   49.30    4.70 
   5 -17   1   41.50    5.20 
   6 -17   1   24.50    4.50 
  -6 -17  -1   24.70    3.70 
   6 -17   1   24.40    3.40 
   7 -17   1   37.40    5.60 
   7 -17   1   37.10    4.20 
  -7 -17  -1   41.20    4.60 
   7 -18  -1    0.00    2.20 
  -7 -18   1    0.10    2.10 
   7 -18  -1    0.50    1.70 
  -7 -18   1    1.30    1.90 
  -6 -18   1   -1.10    1.70 
  -6 -18   1    0.70    1.50 
   6 -18  -1   -1.20    1.40 
   6 -18  -1    0.60    1.70 
   5 -18  -1    6.90    2.50 
  -5 -18   1    4.30    1.90 
   5 -18  -1    0.50    1.40 
  -5 -18   1    0.40    1.80 
   4 -18  -1   -1.40    1.20 
   4 -18  -1    0.30    1.50 
  -4 -18   1   -1.10    1.40 
  -4 -18   1    0.70    1.40 
  -3 -18   1    1.70    1.70 
  -3 -18   1    1.00    1.30 
   3 -18  -1    2.00    1.60 
  -2 -18   1   31.70    4.50 
   2 -18  -1   25.60    3.60 
  -2 -18   1   25.00    3.50 
  -1 -18   1   26.80    3.60 
  -1 -18   1   29.00    4.00 
   1 -18  -1   24.80    3.40 
   0 -18   1   24.40    3.50 
   0 -18  -1   20.40    3.10 
   0 -18   1   24.80    3.40 
   0 -18  -1   30.10    3.80 
  -1 -18  -1   27.80    3.50 
  -1 -18  -1   35.80    4.20 
   1 -18   1   27.70    3.60 
  -2 -18  -1   19.70    3.10 
   2 -18   1   32.50    3.80 
   2 -18   1   30.00    4.00 
   3 -18   1   53.09    5.00 
  -3 -18  -1   69.49    5.00 
   3 -18   1   60.29    5.60 
   4 -18   1   23.00    3.90 
   4 -18   1   33.70    4.00 
  -4 -18  -1   22.90    3.40 
  -5 -18  -1   26.30    3.70 
   5 -18   1   31.10    4.70 
   5 -18   1   26.50    3.50 
   6 -18   1   40.00    4.40 
  -6 -18  -1   33.50    4.20 
   6 -18   1   44.40    5.80 
   6 -19  -1    0.00    1.70 
  -6 -19   1    1.90    1.80 
   6 -19  -1   -1.90    1.00 
  -6 -19   1   -0.90    1.80 
   5 -19  -1    4.40    2.00 
  -5 -19   1    1.70    1.60 
   5 -19  -1    2.50    2.20 
  -5 -19   1    1.80    2.10 
  -4 -19   1   -0.20    1.70 
  -4 -19   1   -1.10    1.20 
   4 -19  -1   -0.90    1.40 
  -3 -19   1    5.60    2.60 
  -3 -19   1   10.70    2.60 
   3 -19  -1    6.50    2.10 
  -2 -19   1    8.00    2.20 
  -2 -19   1    3.80    2.00 
   2 -19  -1    6.30    2.10 
   1 -19  -1   17.50    3.10 
  -1 -19   1   13.20    3.00 
  -1 -19   1   13.20    2.70 
   0 -19   1    6.30    2.10 
   0 -19  -1    5.60    2.10 
   0 -19   1    6.80    2.10 
   1 -19   1   35.10    4.20 
  -1 -19  -1   28.70    3.80 
  -1 -19  -1   29.00    3.90 
  -2 -19  -1    1.80    1.70 
  -2 -19  -1   -0.60    1.40 
   2 -19   1    2.80    1.60 
   3 -19   1    3.10    1.70 
   3 -19   1   -1.80    1.30 
  -3 -19  -1   -0.20    1.30 
   4 -19   1   16.10    3.00 
   4 -19   1   13.70    3.10 
  -4 -19  -1   16.50    3.00 
  -5 -19  -1   -1.10    1.30 
   5 -19   1    0.40    1.80 
   5 -19   1    0.00    1.20 
  -6 -19  -1    7.80    2.50 
   6 -19   1    9.30    2.50 
   6 -19   1    7.20    2.70 
  -5 -20   1    2.10    1.80 
  -5 -20   1    4.70    2.50 
   5 -20  -1   -1.30    1.40 
   4 -20  -1    0.80    1.50 
  -4 -20   1    2.10    1.70 
  -4 -20   1    1.30    1.80 
   3 -20  -1    3.80    1.80 
  -3 -20   1    2.70    2.20 
  -3 -20   1    2.30    1.80 
  -2 -20   1   40.70    4.60 
  -2 -20   1   42.70    5.30 
   2 -20  -1   33.90    4.30 
   1 -20  -1    0.90    1.70 
  -1 -20   1    1.10    1.50 
  -1 -20   1    2.00    1.50 
   0 -20   1   19.40    3.30 
   0 -20  -1   25.50    3.70 
   1 -20   1   -0.30    1.30 
  -1 -20  -1    1.40    1.70 
   2 -20   1   28.90    3.90 
  -2 -20  -1   21.80    3.80 
  -2 -20  -1   22.40    3.50 
  -3 -20  -1   -0.60    1.50 
   3 -20   1   -1.80    1.20 
  -4 -20  -1    4.90    2.20 
   4 -20   1    9.10    2.50 
  -5 -20  -1    0.10    1.50 
   5 -20   1    1.30    1.40 
   5 -20   1   -0.10    1.80 
   4 -21  -1   16.10    3.30 
  -4 -21   1   19.10    3.60 
  -4 -21   1   20.70    4.40 
   3 -21  -1    6.60    2.30 
  -3 -21   1    5.60    2.30 
  -3 -21   1    5.30    2.50 
  -2 -21   1   -0.30    1.80 
  -2 -21   1   -0.60    1.30 
   2 -21  -1    0.00    1.70 
  -1 -21   1    4.60    2.60 
   1 -21  -1   -0.40    1.40 
  -1 -21   1    4.00    2.20 
   0 -21   1   15.80    3.10 
   0 -21  -1   19.20    3.40 
  -1 -21  -1   32.60    4.40 
   1 -21   1   33.20    4.30 
  -2 -21  -1    0.00    1.50 
  -2 -21  -1    3.20    2.00 
   2 -21   1   -0.10    1.70 
  -3 -21  -1   -3.20    1.60 
   3 -21   1    0.70    1.70 
  -3 -21  -1    1.50    1.80 
  -4 -21  -1   -0.10    1.60 
  -4 -21  -1   -0.60    1.70 
   4 -21   1    0.50    1.60 
   3 -22  -1    1.10    2.00 
  -3 -22   1   -0.40    1.90 
  -3 -22   1    1.80    1.80 
  -2 -22   1   -1.20    1.70 
  -2 -22   1    0.10    1.80 
   2 -22  -1   -1.30    1.30 
  -1 -22   1    2.70    2.20 
   1 -22  -1   -1.20    1.50 
   0 -22   1    3.40    2.10 
   0 -22  -1    5.20    2.30 
   1 -22   1    8.10    2.60 
  -1 -22  -1   13.50    3.00 
  -2 -22  -1   -0.20    1.60 
   2 -22   1    1.20    1.90 
  -3 -22  -1    9.50    3.00 
   3 -22   1    9.90    2.80 
  -3 -22  -1   10.60    2.80 
 -11   0   2    8.00    2.90 
  11   0  -2   10.30    3.00 
 -11   0   2    9.20    2.80 
 -10   0   2    1.10    1.70 
  10   0  -2   -0.60    1.50 
   9   0  -2   36.30    4.20 
  -9   0   2   37.40    4.50 
  -8   0   2  982.90   28.50 
   8   0  -2  983.90   28.40 
  -7   0   2  731.83   21.90 
   7   0  -2  744.43   21.80 
   6   0  -2   92.89    5.00 
  -6   0   2  109.39    5.30 
  -5   0   2  118.69    5.30 
  -4   0   2    1.50    0.70 
  -4   0   2    1.70    0.80 
   4   0  -2    0.50    0.70 
   3   0  -2  973.00   25.40 
  -3   0   2  976.40   25.10 
  -3   0   2  989.80   25.40 
  -2   0   2  958.20   24.10 
  -2   0   2  953.90   24.10 
   2   0  -2  936.41   24.20 
  -1   0   2 1808.52   46.50 
   1   0  -2 1907.31   46.60 
  -1   0   2 1999.00   46.70 
   0   0   2  219.28    6.20 
   0   0  -2  220.38    5.90 
   0   0   2  223.38    6.20 
  -1   0  -2  271.27    6.30 
   1   0   2  272.37    7.30 
   1   0   2  257.07    7.00 
   1   0   2  225.68    6.20 
  -2   0  -2  169.48    4.00 
   2   0   2  153.38    5.30 
   2   0   2  152.78    5.00 
  -2   0  -2  149.39    3.90 
   3   0   2   10.00    1.50 
  -3   0  -2   12.20    0.80 
   3   0   2   10.20    1.40 
   3   0   2   13.30    0.80 
   4   0   2  193.38    5.80 
  -4   0  -2  199.18    5.70 
   4   0   2  204.18    7.10 
   4   0   2  183.88    7.00 
   5   0   2   66.39    3.90 
  -5   0  -2   63.49    2.80 
   5   0   2   64.09    3.80 
   5   0   2   67.69    3.00 
   6   0   2   16.80    2.60 
   6   0   2   14.60    2.30 
  -6   0  -2   15.70    1.80 
   6   0   2   13.60    1.70 
   7   0   2    0.90    1.10 
   7   0   2   -1.40    1.00 
   7   0   2    1.50    1.00 
  -7   0  -2    0.30    0.80 
   8   0   2  168.48    8.20 
   9   0   2   27.60    4.10 
  10   0   2   -0.10    1.50 
  11   0   2    0.30    2.10 
 -11   0  -2    4.40    2.80 
 -11  -1   2   12.80    3.00 
 -11  -1   2   13.70    3.20 
  11  -1  -2   11.10    3.10 
  11   1  -2   12.30    3.10 
 -11   1   2   20.50    3.90 
 -10  -1   2    1.30    1.80 
 -10  -1   2    2.20    1.70 
  10  -1  -2    4.90    2.20 
 -10   1   2    2.80    1.90 
  10   1  -2   -0.40    1.30 
  -9  -1   2    2.60    1.70 
   9  -1  -2    6.60    2.30 
   9   1  -2    7.20    2.10 
  -9   1   2    6.00    2.10 
   8  -1  -2   36.60    4.20 
  -8  -1   2   34.50    4.00 
   8   1  -2   40.40    4.30 
  -8   1   2   40.50    4.60 
  -7  -1   2  177.18    7.50 
   7  -1  -2  151.48    7.30 
   7   1  -2  164.28    7.40 
  -7   1   2  176.08    7.70 
  -6  -1   2  119.09    5.50 
   6  -1  -2  112.99    5.50 
  -6   1   2  107.39    5.50 
   6   1  -2  122.19    5.70 
   5  -1  -2   23.20    2.50 
  -5  -1   2   24.70    2.50 
   5   1  -2   21.00    2.50 
  -5   1   2   21.20    2.50 
  -4  -1   2  128.89    5.10 
   4  -1  -2  136.39    5.30 
  -4   1   2  130.69    4.70 
   4   1  -2  136.59    5.40 
  -4   1   2  138.39    5.40 
  -3  -1   2    3.10    0.80 
  -3  -1   2    0.30    0.40 
   3  -1  -2    0.40    0.60 
   3   1  -2    0.40    0.60 
  -3   1   2    0.30    0.40 
  -3   1   2    0.50    0.50 
   2  -1  -2  504.85   13.80 
  -2  -1   2  511.85   13.90 
  -2  -1   2  529.85   13.70 
   2   1  -2  523.55   14.00 
  -2   1   2  520.85   13.90 
  -2   1   2  515.65   13.40 
  -1  -1   2   22.50    1.30 
  -1  -1   2   25.40    1.50 
   1  -1  -2   27.10    1.40 
  -1   1   2   29.40    1.50 
   1   1  -2   26.60    1.50 
  -1   1   2   30.70    1.30 
   0  -1   2  938.11   23.00 
   0  -1  -2  912.81   22.40 
   0  -1   2  900.71   22.80 
   0   1  -2  920.71   22.50 
   0   1   2  913.51   22.70 
   0   1   2  899.91   22.60 
   1  -1   2 6193.48  161.58 
  -1  -1  -2 6087.79  149.79 
   1  -1   2 5889.71  160.38 
   1  -1   2 6236.48  147.99 
   1   1   2 5861.31  163.38 
   1   1   2 6100.99  153.88 
   2  -1   2 4256.77  111.59 
   2  -1   2 4806.02  111.19 
   2  -1   2 4607.34  114.99 
  -2  -1  -2 4603.44  112.59 
   2   1   2 4837.22  110.99 
   2   1   2 4232.88  118.69 
  -3  -1  -2 1493.45   36.00 
   3  -1   2 1480.65   36.00 
   3  -1   2 1494.95   37.50 
   3  -1   2 1441.86   37.40 
   3   1   2 1476.35   37.80 
   3   1   2 1486.05   37.10 
   4  -1   2  138.99    5.60 
   4  -1   2  126.39    5.30 
  -4  -1  -2  139.59    4.30 
   4  -1   2  141.69    4.40 
   4   1   2  124.49    5.60 
   4   1   2  138.39    4.40 
   4   1   2  140.59    5.40 
   5  -1   2  338.07    9.70 
  -5  -1  -2  346.67    9.60 
   5  -1   2  340.97   11.10 
   5  -1   2  330.47   11.20 
   5   1   2  340.87    9.70 
   5   1   2  321.57   11.30 
   5   1   2  335.97   10.90 
   6  -1   2  247.68    9.50 
   6  -1   2  242.38    9.30 
  -6  -1  -2  244.18    7.70 
   6  -1   2  250.47    7.90 
   6   1   2  245.88    9.20 
   6   1   2  249.78    7.90 
   6   1   2  254.27    9.70 
   7  -1   2  271.07   10.50 
   7  -1   2  250.87    8.50 
   7  -1   2  259.67   10.10 
  -7  -1  -2  247.78    8.30 
   7   1   2  270.17    8.60 
   7   1   2  257.27   10.10 
   8  -1   2    5.80    2.00 
   8   1   2    3.30    1.60 
   9  -1   2   -1.50    0.90 
   9   1   2   -1.50    1.10 
  10  -1   2    1.90    1.70 
  10   1   2    3.40    2.00 
  11  -1   2   12.90    3.30 
 -11  -2   2    1.90    1.90 
 -11  -2   2    2.30    1.90 
  11  -2  -2    2.10    1.90 
 -11   2   2   -1.00    1.70 
  11   2  -2    3.30    2.10 
 -10  -2   2   54.09    5.30 
 -10  -2   2   58.49    5.70 
  10  -2  -2   52.89    5.40 
 -10   2   2   56.99    5.90 
  10   2  -2   50.49    5.30 
  -9  -2   2   84.49    5.60 
  -9  -2   2   96.99    6.00 
   9  -2  -2   96.49    6.10 
   9   2  -2   97.79    6.10 
  -9   2   2   97.79    6.30 
  -8  -2   2  154.98    7.50 
  -8  -2   2  163.58    7.50 
   8  -2  -2  160.18    7.80 
  -8   2   2  157.78    7.90 
   8   2  -2  163.18    7.70 
  -7  -2   2    2.30    1.40 
   7  -2  -2    0.80    1.60 
  -7   2   2    3.30    1.70 
   7   2  -2    0.20    1.20 
   6  -2  -2  150.48    6.50 
  -6  -2   2  154.28    6.40 
   6   2  -2  145.69    6.50 
  -6   2   2  151.68    6.80 
   5  -2  -2    0.00    0.70 
  -5  -2   2    0.90    0.70 
  -5   2   2   -0.60    0.70 
  -5   2   2    0.10    0.50 
   5   2  -2    0.20    0.80 
   4  -2  -2  512.35   14.60 
  -4  -2   2  495.45   14.30 
   4   2  -2  511.85   14.90 
  -4   2   2  514.25   13.70 
  -4   2   2  526.35   15.00 
  -3  -2   2  212.08    6.40 
   3  -2  -2  204.08    6.60 
  -3  -2   2  201.48    6.80 
   3   2  -2  200.18    6.80 
  -3   2   2  198.28    5.90 
  -3   2   2  195.78    6.80 
  -2  -2   2  521.15   14.10 
   2  -2  -2  498.75   13.60 
  -2  -2   2  504.45   13.50 
  -2   2   2  510.25   13.00 
  -2   2   2  509.55   13.80 
   2   2  -2  519.95   14.00 
  -1  -2   2   26.80    1.80 
  -1  -2   2   27.30    1.60 
   1  -2  -2   28.10    1.50 
  -1  -2   2   26.60    1.50 
  -1   2   2   28.00    1.50 
   1   2  -2   29.40    1.70 
  -1   2   2   29.10    1.30 
   0  -2  -2  536.55   13.40 
   0  -2   2  536.15   13.80 
   0  -2   2  538.75   13.50 
   0  -2   2  536.05   14.00 
   0   2   2  518.05   13.70 
   0   2   2  536.35   13.50 
   0   2  -2  532.05   13.50 
   1  -2   2 2006.10   49.99 
  -1  -2  -2 2094.99   49.40 
   1  -2   2 2074.49   49.40 
   1  -2   2 2012.80   49.99 
   1   2   2 2034.70   50.39 
   1   2   2 2042.40   49.80 
   2  -2   2 1960.90   46.50 
   2  -2   2 1887.41   47.80 
  -2  -2  -2 2036.40   46.60 
   2  -2   2 1896.61   47.40 
   2   2   2 1869.01   48.10 
   2   2   2 1926.01   47.20 
   3  -2   2  301.77    8.20 
   3  -2   2  310.37    9.30 
  -3  -2  -2  319.87    8.30 
   3  -2   2  320.97    9.70 
   3   2   2  320.77   10.00 
   3   2   2  309.57    9.10 
   4  -2   2  107.99    3.70 
  -4  -2  -2  114.89    3.80 
   4  -2   2  108.19    4.90 
   4  -2   2  115.39    4.80 
   4   2   2  121.69    5.30 
   4   2   2  111.89    4.50 
  -5  -2  -2   15.30    1.50 
   5  -2   2   16.70    2.40 
   5  -2   2   16.60    2.20 
   5  -2   2   15.60    1.60 
   5   2   2   13.60    2.20 
   5   2   2   14.00    1.50 
   5   2   2   16.00    2.10 
   6  -2   2    3.30    1.30 
   6  -2   2    4.10    1.50 
   6  -2   2    2.30    1.00 
  -6  -2  -2    5.00    1.00 
   6   2   2    3.50    1.00 
   6   2   2    6.60    1.80 
   6   2   2    4.30    1.40 
  -7  -2  -2   32.30    2.40 
   7  -2   2   38.10    3.90 
   7  -2   2   34.20    4.10 
   7  -2   2   34.90    2.60 
   7   2   2   30.00    2.70 
   7   2   2   35.30    3.70 
   8  -2   2   73.39    5.50 
   8   2   2   75.49    5.10 
   9  -2   2   -0.10    1.60 
   9   2   2    0.80    1.50 
  10  -2   2   -1.30    1.10 
  11  -2   2    3.90    2.40 
 -11  -3   2    3.70    2.10 
  11  -3  -2    6.40    2.60 
 -11  -3   2    5.00    2.40 
 -11   3   2    0.70    2.20 
  11   3  -2    5.10    2.10 
  10  -3  -2   21.90    3.70 
 -10  -3   2   23.00    3.50 
 -10  -3   2   24.70    3.50 
 -10   3   2   20.70    3.80 
  10   3  -2   21.00    3.50 
   9  -3  -2   72.59    5.20 
  -9  -3   2   67.79    4.90 
  -9  -3   2   71.39    5.00 
   9   3  -2   69.69    5.10 
  -9   3   2   61.79    5.90 
  -8  -3   2   33.10    3.80 
   8  -3  -2   34.20    4.10 
  -8  -3   2   30.30    3.50 
  -8   3   2   45.80    4.90 
   8   3  -2   31.10    3.70 
  -7  -3   2  223.68    8.50 
  -7  -3   2  212.88    8.80 
   7  -3  -2  218.58    8.90 
   7   3  -2  217.18    9.00 
  -7   3   2  229.78    9.40 
  -6  -3   2  108.99    5.10 
   6  -3  -2  112.79    5.40 
  -6  -3   2  106.19    5.30 
  -6   3   2  104.29    4.30 
   6   3  -2  115.99    5.60 
  -6   3   2  105.29    5.60 
  -5  -3   2  175.78    6.50 
  -5  -3   2  179.98    6.90 
  -5   3   2  181.18    7.20 
  -5   3   2  165.68    5.60 
   5   3  -2  188.58    7.20 
  -4  -3   2  326.57   10.00 
   4  -3  -2  322.97    9.90 
  -4  -3   2  310.57    9.50 
  -4   3   2  308.07   10.20 
  -4   3   2  310.37    8.70 
   4   3  -2  314.67   10.10 
  -3  -3   2  457.55   12.60 
  -3  -3   2  467.95   13.20 
   3  -3  -2  457.45   12.90 
  -3  -3   2  462.85   13.50 
   3   3  -2  465.95   13.30 
  -3   3   2  458.55   11.80 
  -3   3   2  465.15   13.30 
   2  -3  -2 1222.68   29.60 
   2  -3  -2 1183.98   30.30 
  -2  -3   2 1208.48   30.10 
  -2  -3   2 1180.58   31.00 
  -2  -3   2 1228.08   30.60 
  -2   3   2 1231.88   30.60 
  -2   3   2 1216.48   29.30 
   2   3  -2 1186.98   30.70 
  -1  -3   2  871.81   22.10 
  -1  -3   2  877.41   22.60 
   1  -3  -2  856.71   21.90 
  -1  -3   2  876.31   21.90 
  -1   3   2  891.71   22.00 
  -1   3   2  876.61   21.50 
   1   3  -2  837.72   22.10 
   0  -3   2 1312.47   33.60 
   0  -3   2 1375.46   33.00 
   0  -3  -2 1370.76   33.00 
   0  -3   2 1320.57   33.20 
   0   3   2 1356.36   33.30 
   0   3   2 1322.17   32.80 
   1  -3   2  401.26   10.70 
   1  -3   2  400.46   10.90 
  -1  -3  -2  401.66   10.20 
   1  -3   2  399.56   10.10 
   1   3   2  393.66   10.10 
   1   3   2  382.56   11.10 
  -2  -3  -2    0.90    0.30 
   2  -3   2    1.10    0.50 
   2  -3   2    0.10    0.50 
   2  -3   2    0.90    0.30 
   2   3   2    2.70    0.50 
   2   3   2    0.80    0.60 
   3  -3   2  163.58    5.50 
  -3  -3  -2  159.08    4.80 
   3  -3   2  163.48    4.70 
   3  -3   2  160.48    6.00 
   3   3   2  172.58    6.40 
   3   3   2  163.58    5.30 
   4  -3   2  559.24   16.40 
   4  -3   2  564.74   14.50 
   4  -3   2  562.44   15.60 
  -4  -3  -2  561.34   14.60 
   4   3   2  538.95   16.60 
   4   3   2  552.44   15.40 
   5  -3   2   46.40    3.40 
   5  -3   2   40.20    2.20 
  -5  -3  -2   43.40    2.30 
   5  -3   2   44.20    2.90 
   5   3   2   43.40    4.10 
   5   3   2   41.00    2.80 
  -6  -3  -2   63.49    3.10 
   6  -3   2   61.89    4.30 
   6  -3   2   62.59    3.20 
   6  -3   2   52.39    3.60 
   6   3   2   58.39    3.70 
   7  -3   2   68.79    4.50 
   7  -3   2   73.49    3.80 
  -7  -3  -2   76.29    3.80 
   7  -3   2   70.99    5.10 
   7   3   2   81.09    4.70 
   8  -3   2    4.60    2.00 
   8   3   2    1.40    1.30 
   9  -3   2    6.00    2.20 
   9   3   2    4.00    1.70 
  10  -3   2    1.20    1.90 
  11  -4  -2   10.60    3.20 
 -11  -4   2    9.20    2.70 
  11   4  -2    7.80    2.60 
 -11   4   2    4.50    2.60 
 -10  -4   2    8.60    2.50 
 -10  -4   2    5.10    2.00 
  10  -4  -2    4.50    2.20 
  10   4  -2    7.10    2.40 
 -10   4   2    6.40    2.30 
  -9  -4   2    1.20    1.50 
   9  -4  -2    0.30    1.50 
  -9  -4   2    0.20    1.30 
  -9   4   2    1.10    1.70 
   9   4  -2    0.60    1.30 
   8  -4  -2   56.09    5.10 
  -8  -4   2   58.29    5.10 
  -8  -4   2   56.89    4.10 
  -8   4   2   47.20    5.10 
   8   4  -2   61.49    5.40 
  -7  -4   2  317.17   10.60 
   7  -4  -2  299.47   11.00 
  -7  -4   2  296.27   10.90 
  -7   4   2  291.77   11.40 
   7   4  -2  300.17   11.10 
   6  -4  -2    0.10    1.10 
  -6  -4   2   -0.20    0.90 
  -6  -4   2    0.30    0.80 
  -6   4   2    0.50    0.60 
   6   4  -2    1.80    1.20 
  -6   4   2    1.60    1.30 
   5  -4  -2   35.40    2.70 
  -5  -4   2   42.80    2.70 
  -5  -4   2   47.30    3.10 
  -5   4   2   41.20    3.70 
   5   4  -2   49.70    3.30 
  -5   4   2   37.30    1.90 
  -4  -4   2  185.78    6.40 
  -4  -4   2  205.78    7.10 
   4  -4  -2  189.68    6.80 
  -4   4   2  195.58    7.30 
   4   4  -2  194.68    7.20 
  -4   4   2  193.38    5.40 
  -4   4   2  193.88    5.40 
  -3  -4   2   77.99    3.20 
  -3  -4   2   76.89    3.60 
  -3  -4   2   79.89    3.90 
   3  -4  -2   75.79    3.40 
   3   4  -2   74.29    3.60 
  -3   4   2   78.39    3.70 
  -3   4   2   79.19    2.20 
   2  -4  -2  622.34   15.60 
  -2  -4   2  619.44   16.80 
  -2  -4   2  638.84   17.40 
  -2  -4   2  634.34   16.30 
   2  -4  -2  625.74   16.60 
  -2   4   2  628.14   15.50 
  -2   4   2  631.24   16.90 
   2   4  -2  625.24   16.90 
  -1  -4   2  596.84   16.60 
  -1  -4   2  616.34   15.80 
  -1  -4   2  620.64   16.10 
   1  -4  -2  617.64   15.90 
  -1   4   2  613.64   15.50 
  -1   4   2  609.64   15.90 
   0  -4   2   53.19    2.30 
   0  -4   2   55.79    2.60 
   0  -4   2   54.19    2.20 
   0  -4  -2   52.29    2.20 
   0   4   2   50.59    2.30 
   0   4   2   49.70    1.90 
  -1  -4  -2  211.88    5.90 
   1  -4   2  199.88    6.20 
   1  -4   2  202.98    6.40 
   1  -4   2  199.78    5.70 
   1   4   2  210.88    5.40 
   1   4   2  204.88    6.70 
   2  -4   2  208.78    5.90 
   2  -4   2  207.88    7.00 
  -2  -4  -2  211.68    6.00 
   2  -4   2  205.78    6.20 
   2   4   2  217.68    7.30 
   2   4   2  213.88    5.80 
   3  -4   2  522.35   13.90 
   3  -4   2  516.25   14.90 
  -3  -4  -2  515.85   13.50 
   3  -4   2  514.05   13.20 
   3   4   2  494.75   15.20 
   3   4   2  511.35   13.50 
  -4  -4  -2  387.26   10.60 
   4  -4   2  380.26   10.40 
   4  -4   2  391.66   11.30 
   4  -4   2  377.26   12.20 
   4   4   2  369.96   12.40 
   4   4   2  376.56   10.90 
  -5  -4  -2    4.50    0.90 
   5  -4   2    3.70    1.10 
   5  -4   2    5.40    1.60 
   5  -4   2    6.90    1.20 
   5   4   2    4.60    1.50 
   5   4   2    4.40    1.20 
   6  -4   2   29.60    3.00 
  -6  -4  -2   31.50    2.20 
   6  -4   2   33.50    2.30 
   6  -4   2   29.50    3.70 
   6   4   2   28.80    2.90 
   7  -4   2    0.10    1.20 
   7  -4   2    0.40    0.90 
   7  -4   2   -1.30    0.70 
  -7  -4  -2   -0.90    0.70 
   7   4   2    0.00    0.80 
   8  -4   2   48.70    5.30 
   8   4   2   44.70    4.20 
   9  -4   2    1.00    1.90 
  10  -4   2    8.80    2.90 
  11  -5  -2   16.10    3.60 
 -11  -5   2   13.20    2.90 
 -11   5   2   14.20    3.60 
  11   5  -2   10.20    2.70 
  10  -5  -2    0.40    1.50 
 -10  -5   2   -1.50    1.30 
  10   5  -2    0.00    1.50 
 -10   5   2   -2.30    1.40 
  -9  -5   2   -0.60    1.10 
   9  -5  -2    1.60    1.70 
  -9  -5   2    0.00    1.30 
  -9   5   2    1.20    1.90 
   9   5  -2   -1.20    1.20 
  -8  -5   2   58.99    4.40 
   8  -5  -2   63.99    4.80 
  -8  -5   2   54.99    4.00 
   8   5  -2   67.89    4.70 
  -8   5   2   58.29    5.70 
  -7  -5   2  231.68    8.20 
   7  -5  -2  199.18    8.60 
  -7  -5   2  216.98    8.70 
  -7   5   2  211.48    9.40 
   7   5  -2  207.08    8.70 
  -6  -5   2    0.20    0.70 
  -6  -5   2   -0.70    0.80 
   6  -5  -2   -0.70    0.90 
  -6   5   2    1.00    1.10 
   6   5  -2    0.80    1.10 
  -5  -5   2  149.29    5.50 
   5  -5  -2  152.08    6.80 
  -5  -5   2  140.09    6.00 
   5  -5  -2  139.99    5.90 
  -5   5   2  144.19    6.50 
   5   5  -2  149.79    6.30 
  -5   5   2  137.09    3.90 
  -5   5   2  134.89    4.00 
   4  -5  -2 1505.35   39.50 
   4  -5  -2 1522.55   38.50 
  -4  -5   2 1522.65   37.90 
  -4  -5   2 1509.35   38.80 
   4   5  -2 1478.95   38.90 
  -4   5   2 1501.65   39.30 
  -3  -5   2   21.00    1.60 
  -3  -5   2   19.70    2.10 
  -3  -5   2   24.30    2.60 
   3  -5  -2   24.00    2.20 
  -3   5   2   24.40    2.50 
   3   5  -2   24.10    2.30 
   2  -5  -2  613.54   15.20 
   2  -5  -2  622.64   16.50 
  -2  -5   2  605.94   17.30 
  -2  -5   2  621.74   16.70 
  -2  -5   2  624.74   16.10 
  -2   5   2  621.74   16.80 
  -2   5   2  616.04   15.30 
   2   5  -2  615.94   16.80 
  -1  -5   2 1082.69   26.50 
  -1  -5   2 1031.80   26.80 
   1  -5  -2 1049.89   26.70 
  -1  -5   2 1086.99   27.70 
  -1   5   2 1056.99   26.40 
  -1   5   2 1043.70   26.70 
   0  -5   2  545.15   14.50 
   0  -5   2  559.74   14.50 
   0  -5  -2  554.34   14.50 
   0  -5   2  558.74   15.20 
   0   5   2  549.65   14.80 
   0   5   2  543.75   14.00 
  -1  -5  -2  216.18    6.20 
   1  -5   2  207.98    6.60 
   1  -5   2  207.48    6.60 
   1  -5   2  213.38    6.10 
   1   5   2  191.08    6.80 
   1   5   2  213.28    5.40 
   2  -5   2  619.74   15.80 
  -2  -5  -2  617.94   15.90 
   2  -5   2  623.94   17.00 
   2  -5   2  611.84   16.00 
   2   5   2  612.04   15.20 
   2   5   2  591.84   17.30 
  -3  -5  -2  820.72   20.70 
   3  -5   2  800.22   22.20 
   3  -5   2  816.52   20.90 
   3  -5   2  812.22   20.50 
   3   5   2  798.82   22.60 
   3   5   2  803.62   20.40 
  -4  -5  -2  146.19    4.90 
   4  -5   2  148.99    4.80 
   4  -5   2  145.59    5.30 
   4  -5   2  140.79    6.20 
   4   5   2  134.39    4.80 
   4   5   2  144.19    6.50 
   5  -5   2   11.00    2.10 
  -5  -5  -2   12.40    1.50 
   5  -5   2    8.60    1.50 
   5  -5   2   11.30    1.40 
   5   5   2   11.10    1.60 
   6  -5   2   48.00    4.70 
  -6  -5  -2   40.40    2.60 
   6  -5   2   43.20    2.70 
   6  -5   2   50.09    3.30 
   6   5   2   42.60    2.90 
   7  -5   2   35.00    4.40 
   7  -5   2   34.90    3.00 
   7  -5   2   33.30    3.40 
  -7  -5  -2   38.00    2.70 
   7   5   2   39.60    3.60 
   8  -5   2   18.50    3.50 
   9  -5   2    2.20    2.00 
  10  -5   2   -1.60    1.70 
  11  -6  -2    0.60    2.20 
 -11  -6   2    3.30    1.90 
 -11   6   2    4.70    2.60 
  11   6  -2    2.30    1.90 
 -10  -6   2   24.20    3.60 
  10  -6  -2   27.90    4.20 
  10   6  -2   13.10    2.80 
 -10   6   2   27.50    4.40 
  -9  -6   2   47.00    4.80 
   9  -6  -2   55.49    5.30 
  -9  -6   2   66.89    4.30 
  -9   6   2   63.09    6.50 
   9   6  -2   51.39    5.30 
  -8  -6   2   96.69    5.90 
   8  -6  -2  109.09    6.20 
  -8  -6   2  111.89    5.50 
   8   6  -2  107.69    6.30 
  -8   6   2  105.79    6.80 
  -7  -6   2  112.79    5.20 
  -7  -6   2  107.29    5.90 
   7  -6  -2  104.79    5.70 
   7   6  -2  107.39    6.00 
  -7   6   2  117.79    6.60 
  -6  -6   2   35.90    3.50 
   6  -6  -2   18.70    2.60 
  -6  -6   2   29.30    2.60 
   6  -6  -2   30.30    3.80 
  -6   6   2   34.20    3.90 
   6   6  -2   23.10    3.00 
  -5  -6   2    0.10    0.60 
   5  -6  -2    1.00    1.10 
   5  -6  -2    0.50    0.90 
  -5  -6   2   -0.10    0.70 
   5   6  -2    1.60    1.00 
  -5   6   2   -0.40    0.70 
  -4  -6   2  100.09    4.70 
   4  -6  -2  100.89    4.50 
  -4  -6   2  102.99    4.00 
   4  -6  -2  101.09    5.10 
  -4   6   2  101.99    5.00 
   4   6  -2  105.19    4.90 
  -3  -6   2 2431.96   59.49 
   3  -6  -2 2422.56   60.99 
   3  -6  -2 2460.75   60.19 
  -3  -6   2 2431.96   61.49 
  -3  -6   2 2423.26   60.59 
  -3   6   2 2410.06   60.79 
   2  -6  -2  806.12   19.10 
   2  -6  -2  783.42   20.50 
  -2  -6   2  771.62   20.70 
  -2  -6   2  779.52   20.00 
  -2  -6   2  772.92   21.60 
  -2   6   2  770.92   20.80 
   1  -6  -2  733.83   19.00 
  -1  -6   2  719.13   18.50 
  -1  -6   2  703.83   19.70 
  -1  -6   2  728.33   19.00 
  -1   6   2  707.43   18.70 
  -1   6   2  729.93   18.50 
   0  -6  -2 3029.60   73.49 
   0  -6   2 3034.90   73.49 
   0  -6   2 2845.72   73.49 
   0  -6   2 3131.79   74.39 
   0   6   2 3017.50   73.89 
   0   6   2 3047.09   73.09 
   1  -6   2  554.34   15.30 
   1  -6   2  577.44   15.40 
   1  -6   2  564.04   14.80 
  -1  -6  -2  552.64   14.90 
   1   6   2  559.74   13.90 
   1   6   2  562.84   15.80 
   1   6   2  575.24   14.20 
  -2  -6  -2   60.69    1.70 
   2  -6   2   62.79    2.60 
   2  -6   2   59.29    3.20 
  -2  -6  -2   58.49    2.60 
   2  -6   2   62.09    2.70 
   2   6   2   61.59    3.50 
   2   6   2   65.39    1.80 
  -3  -6  -2    1.30    0.60 
   3  -6   2    1.80    0.90 
   3  -6   2    1.20    0.60 
   3  -6   2    0.90    0.50 
   3   6   2    0.50    0.30 
   4  -6   2    4.30    0.80 
   4  -6   2    2.10    0.80 
   4  -6   2    1.40    1.00 
  -4  -6  -2    1.80    0.80 
   4   6   2    2.10    0.60 
   5  -6   2   19.00    2.80 
   5  -6   2   23.40    2.30 
   5  -6   2   20.20    1.90 
  -5  -6  -2   20.80    2.00 
   5   6   2   17.70    1.80 
   6  -6   2   93.89    4.20 
   6  -6   2   95.49    4.60 
   6  -6   2   95.99    5.80 
  -6  -6  -2   87.49    4.10 
   6   6   2   98.19    4.40 
  -7  -6  -2   50.09    3.10 
   7  -6   2   44.40    3.00 
   7  -6   2   40.80    3.70 
   7  -6   2   38.40    4.60 
   8  -6   2    0.00    1.40 
   9  -6   2    1.60    2.00 
  10  -6   2    5.20    2.60 
 -10  -7   2    0.30    1.50 
  10  -7  -2    1.40    2.00 
  10   7  -2    0.00    1.50 
 -10   7   2   -1.80    1.70 
   9  -7  -2    1.00    1.70 
  -9  -7   2    5.30    2.10 
   9   7  -2    3.30    1.80 
  -9   7   2    6.10    2.40 
   8  -7  -2   -1.50    1.00 
  -8  -7   2    1.80    1.50 
  -8  -7   2    1.80    1.10 
   8   7  -2    2.00    1.70 
  -8   7   2   -0.80    1.30 
  -7  -7   2    2.70    1.40 
  -7  -7   2    2.90    1.10 
   7  -7  -2    1.20    1.70 
   7  -7  -2   -1.10    1.30 
   7   7  -2    1.30    1.40 
  -7   7   2    3.90    1.90 
   6  -7  -2   62.89    4.00 
   6  -7  -2   58.69    4.50 
  -6  -7   2   61.79    3.30 
  -6  -7   2   54.49    3.90 
  -6   7   2   61.89    5.50 
   6   7  -2   55.39    4.00 
  -5  -7   2    0.10    0.60 
  -5  -7   2    1.30    0.90 
   5  -7  -2    2.60    1.30 
   5  -7  -2    1.30    1.00 
   5   7  -2    0.10    0.80 
   4  -7  -2   48.00    3.00 
  -4  -7   2   51.19    3.20 
   4  -7  -2   49.70    3.50 
  -4  -7   2   45.10    2.50 
  -3  -7   2   33.20    2.00 
  -3  -7   2   28.80    2.60 
  -3  -7   2   36.90    3.60 
   3  -7  -2   31.90    3.00 
   3  -7  -2   35.90    2.40 
  -2  -7   2  173.08    6.10 
  -2  -7   2  169.98    5.40 
   2  -7  -2  168.18    4.60 
  -2  -7   2  164.58    6.70 
   2  -7  -2  168.68    6.20 
   2  -7  -2  168.18    5.90 
  -2   7   2  169.08    6.10 
  -1  -7   2   10.30    1.70 
   1  -7  -2   15.00    1.60 
  -1  -7   2   14.70    1.40 
  -1  -7   2   15.90    1.70 
  -1   7   2   16.50    1.60 
   0  -7   2  292.67    9.30 
   0  -7   2  286.57    8.50 
   0  -7   2  290.27    8.50 
   0  -7  -2  285.97    8.60 
   0   7   2  288.57    7.90 
   1  -7   2   35.10    2.30 
   1  -7   2   37.80    2.30 
   1  -7   2   51.89    2.30 
  -1  -7  -2   38.50    2.20 
   1   7   2   35.70    1.20 
   1   7   2   36.00    1.40 
   2  -7   2  536.35   14.60 
  -2  -7  -2  541.35   14.60 
   2  -7   2  532.15   14.40 
   2  -7   2  542.75   15.50 
   3  -7   2   99.09    4.70 
   3  -7   2   85.39    3.60 
  -3  -7  -2   92.99    3.70 
   3  -7   2   92.19    3.50 
   4  -7   2   14.00    2.30 
   4  -7   2   12.10    1.40 
  -4  -7  -2    8.60    1.30 
   4  -7   2   14.80    1.60 
  -4  -7  -2   12.30    0.90 
  -5  -7  -2    6.70    1.20 
   5  -7   2    7.20    1.90 
  -5  -7  -2    4.10    0.90 
   5  -7   2    5.60    1.10 
   5  -7   2    5.40    1.20 
   6  -7   2   18.30    3.10 
  -6  -7  -2   21.10    2.30 
   6  -7   2   17.00    2.10 
   6  -7   2   21.20    2.20 
   7  -7   2   27.30    2.80 
   7  -7   2   35.20    4.60 
  -7  -7  -2   23.60    2.60 
   8  -7   2    0.50    1.70 
   9  -7   2   -2.10    1.40 
  10  -7   2    4.00    2.40 
  10  -8  -2   -0.10    1.50 
 -10  -8   2   -0.80    1.60 
 -10   8   2   -0.20    1.80 
  -9  -8   2    0.20    1.30 
   9  -8  -2    4.00    2.20 
  -9   8   2    2.00    1.80 
   8  -8  -2   10.50    2.50 
  -8  -8   2    7.60    2.20 
  -8   8   2    6.70    2.40 
   7  -8  -2   14.90    3.00 
   7  -8  -2   20.60    2.90 
  -7  -8   2   11.70    1.80 
  -7  -8   2   11.30    2.30 
  -7   8   2   11.30    2.60 
   6  -8  -2    1.00    1.60 
   6  -8  -2   -0.40    1.00 
  -6  -8   2    2.60    1.10 
  -6  -8   2    0.90    1.20 
   5  -8  -2   35.10    3.20 
   5  -8  -2   32.00    3.60 
  -5  -8   2   30.70    2.10 
  -5  -8   2   29.10    3.00 
   4  -8  -2   89.89    4.90 
   4  -8  -2   81.69    4.10 
  -4  -8   2   84.69    3.50 
  -4  -8   2   85.89    4.40 
  -3  -8   2  534.95   14.40 
  -3  -8   2  533.25   16.70 
   3  -8  -2  557.14   15.40 
   3  -8  -2  525.85   15.90 
  -3  -8   2  526.75   15.50 
  -2  -8   2 2093.29   53.39 
   2  -8  -2 2124.99   53.29 
  -2  -8   2 2141.19   52.49 
   2  -8  -2 2157.68   53.69 
  -2  -8   2 2150.78   54.69 
  -2   8   2 2161.78   53.49 
  -1  -8   2 1142.39   28.30 
  -1  -8   2 1121.99   28.80 
   1  -8  -2 1120.49   28.80 
  -1  -8   2 1094.39   29.80 
  -1   8   2 1106.49   28.50 
   0  -8   2  410.66   12.60 
   0  -8  -2  433.06   12.00 
   0  -8   2  406.56   11.80 
   0  -8   2  418.56   11.80 
   0   8   2  412.56   11.00 
  -1  -8  -2   71.69    3.30 
   1  -8   2   71.79    3.30 
   1  -8   2   79.79    3.70 
   1  -8   2   76.29    3.60 
   1   8   2   77.79    2.20 
   1   8   2   78.49    2.30 
  -2  -8  -2   21.20    2.00 
   2  -8   2   25.10    1.80 
   2  -8   2   29.00    2.80 
   2  -8   2   27.40    1.90 
   3  -8   2  198.18    6.20 
   3  -8   2  174.68    7.40 
   3  -8   2  193.78    6.30 
  -3  -8  -2  201.58    6.60 
   4  -8   2   34.30    3.60 
   4  -8   2   38.60    2.20 
  -4  -8  -2   31.40    2.20 
   4  -8   2   33.30    2.10 
   5  -8   2    8.30    2.10 
   5  -8   2    5.20    1.10 
  -5  -8  -2   10.20    1.50 
   5  -8   2    7.10    1.30 
   6  -8   2   18.00    2.20 
   6  -8   2   13.80    1.90 
   6  -8   2   19.00    3.30 
  -6  -8  -2   16.00    2.10 
   7  -8   2   33.10    4.50 
   7  -8   2   48.10    3.30 
  -7  -8  -2   44.70    3.10 
   8  -8   2   97.79    7.00 
   9  -8   2   16.00    3.90 
  10  -8   2    0.20    2.30 
  10  -9  -2    8.10    2.80 
 -10  -9   2    9.20    2.70 
 -10   9   2    2.20    2.20 
   9  -9  -2    0.20    1.40 
  -9  -9   2    0.90    1.50 
  -9   9   2    1.60    1.90 
  -8  -9   2    6.80    2.00 
   8  -9  -2    1.10    1.70 
  -8   9   2    0.00    1.40 
   7  -9  -2    6.90    2.60 
  -7  -9   2    5.10    1.80 
   7  -9  -2    6.40    1.90 
  -7   9   2   10.00    2.50 
  -6  -9   2  128.29    5.10 
   6  -9  -2  128.09    7.10 
  -6  -9   2  129.49    6.40 
   6  -9  -2  133.79    6.30 
   5  -9  -2   71.19    4.70 
  -5  -9   2   65.39    3.20 
  -5  -9   2   64.49    4.10 
   5  -9  -2   63.59    3.90 
  -4  -9   2  282.97   10.90 
   4  -9  -2  269.07    9.30 
  -4  -9   2  285.87    8.40 
   4  -9  -2  264.57   10.10 
  -4  -9   2  285.17    9.80 
   3  -9  -2   54.69    3.20 
  -3  -9   2   42.30    3.00 
  -3  -9   2   54.29    3.90 
   3  -9  -2   55.59    3.50 
  -3  -9   2   52.89    2.50 
  -2  -9   2   19.30    2.20 
  -2  -9   2   20.30    2.70 
  -2  -9   2   22.60    1.60 
   2  -9  -2   21.20    2.40 
   2  -9  -2   25.70    2.40 
  -1  -9   2 5158.58  120.19 
   1  -9  -2 4860.41  120.39 
  -1  -9   2 4735.23  120.29 
  -1  -9   2 5030.40  121.59 
  -1   9   2 4950.30  119.89 
   0  -9   2    1.40    0.80 
   0  -9   2    0.20    0.80 
   0  -9  -2   -1.00    0.60 
   0  -9   2    1.10    0.70 
   0   9   2    0.60    0.50 
   1  -9   2  805.42   21.60 
   1  -9   2  801.32   22.10 
   1  -9   2  804.32   22.10 
  -1  -9  -2  819.62   21.80 
   1   9   2  849.22   20.10 
   1   9   2  814.82   19.90 
  -2  -9  -2  157.98    5.70 
   2  -9   2  149.69    5.50 
   2  -9   2  158.98    6.40 
   2  -9   2  153.58    5.60 
   3  -9   2   97.29    5.10 
  -3  -9  -2   94.69    4.20 
   3  -9   2   99.29    3.80 
   3  -9   2  104.39    4.20 
   4  -9   2    7.10    1.30 
   4  -9   2   11.10    2.30 
  -4  -9  -2   10.70    1.60 
   4  -9   2    9.30    1.30 
   5  -9   2    1.90    0.90 
   5  -9   2    0.30    1.10 
   5  -9   2    1.90    0.80 
  -5  -9  -2    1.10    0.80 
  -6  -9  -2   -0.30    0.80 
   6  -9   2   -0.30    1.40 
   6  -9   2    0.30    0.80 
   7  -9   2   61.59    4.10 
  -7  -9  -2   70.39    4.00 
   7  -9   2   61.89    6.10 
   8  -9   2   43.30    5.60 
   9  -9   2   28.70    4.90 
  10  -9   2    9.90    3.30 
 -10 -10   2    6.70    3.00 
  10 -10  -2    5.60    2.50 
 -10 -10   2    8.10    2.40 
 -10  10   2    7.30    3.30 
  -9 -10   2    2.50    1.90 
   9 -10  -2    0.30    1.60 
  -9  10   2    1.90    2.00 
   8 -10  -2   12.00    3.20 
   8 -10  -2   14.60    2.80 
  -8 -10   2    9.50    2.20 
  -8  10   2   11.70    3.10 
  -7 -10   2   38.70    4.20 
   7 -10  -2   36.80    4.70 
   7 -10  -2   41.70    4.20 
  -7  10   2   31.20    4.40 
   6 -10  -2    3.10    1.50 
   6 -10  -2    0.80    1.50 
  -6 -10   2    4.50    1.70 
  -5 -10   2  214.98    6.90 
   5 -10  -2  194.98    7.90 
  -5 -10   2  204.58    8.30 
   5 -10  -2  214.88    9.20 
   4 -10  -2    2.80    1.30 
   4 -10  -2    3.10    1.20 
  -4 -10   2    1.90    0.90 
  -4 -10   2   -1.20    0.80 
  -4 -10   2    1.80    1.10 
   3 -10  -2    6.80    1.40 
   3 -10  -2    5.10    1.50 
  -3 -10   2    3.30    1.10 
  -3 -10   2    3.00    1.40 
  -3 -10   2    6.30    1.10 
  -2 -10   2   25.60    2.50 
  -2 -10   2   32.00    3.50 
  -2 -10   2   33.30    2.00 
   2 -10  -2   28.40    2.70 
   2 -10  -2   38.50    2.60 
   1 -10  -2  205.78    7.10 
  -1 -10   2  192.58    7.00 
  -1 -10   2  199.18    6.50 
  -1 -10   2  207.58    8.00 
  -1  10   2  186.78    6.50 
   0 -10   2  343.17   10.50 
   0 -10  -2  350.36   10.80 
   0 -10   2  359.36   10.70 
   0 -10   2  348.37   11.40 
   0  10   2  346.17    9.60 
   1 -10   2  287.67    9.50 
   1 -10   2  281.07    9.50 
  -1 -10  -2  289.37    9.20 
   1 -10   2  297.47    9.20 
   1  10   2  287.87    7.30 
   2 -10   2  106.19    4.50 
   2 -10   2  105.49    4.50 
   2 -10   2  106.59    5.10 
  -2 -10  -2  107.19    4.60 
  -3 -10  -2    1.60    0.90 
   3 -10   2    3.50    1.00 
   3 -10   2    4.40    1.00 
   3 -10   2    0.80    0.90 
   4 -10   2   18.00    1.80 
  -4 -10  -2   18.10    2.10 
   4 -10   2   18.70    2.00 
   4 -10   2   16.40    2.70 
   5 -10   2   97.59    4.40 
   5 -10   2   92.09    4.00 
  -5 -10  -2   90.79    4.50 
   5 -10   2   98.59    6.00 
  -6 -10  -2    7.90    1.70 
   6 -10   2   10.50    2.60 
   6 -10   2   12.90    1.90 
   7 -10   2   19.90    3.60 
  -7 -10  -2   27.80    3.00 
   8 -10   2    2.80    2.00 
   9 -10   2   -0.20    2.10 
 -10 -11   2    1.00    2.20 
 -10 -11   2   -0.90    1.70 
  10 -11  -2    1.30    1.90 
 -10  11   2    0.10    1.90 
   9 -11  -2    2.40    2.10 
  -9 -11   2   -0.60    1.50 
  -9  11   2    0.80    1.80 
   8 -11  -2   -1.70    1.30 
   8 -11  -2    1.80    1.60 
  -8 -11   2    0.20    1.20 
  -8  11   2    1.80    1.70 
   7 -11  -2    1.20    2.00 
  -7 -11   2    1.00    1.40 
   7 -11  -2    0.50    1.50 
  -7  11   2    0.00    1.40 
  -6 -11   2   23.60    3.20 
   6 -11  -2   23.20    3.80 
   6 -11  -2   19.80    2.70 
  -5 -11   2   67.19    5.20 
   5 -11  -2   73.09    4.30 
  -5 -11   2   64.29    4.40 
   5 -11  -2   65.79    4.80 
   4 -11  -2   90.39    5.20 
  -4 -11   2   87.09    5.70 
   4 -11  -2   90.99    4.80 
  -4 -11   2   94.09    4.90 
  -4 -11   2   87.59    3.60 
   3 -11  -2  104.59    4.80 
  -3 -11   2   96.59    3.80 
  -3 -11   2   93.79    4.70 
   3 -11  -2   88.79    4.90 
  -3 -11   2   89.69    5.50 
  -2 -11   2   72.29    3.20 
   2 -11  -2   69.39    3.90 
  -2 -11   2   75.29    4.00 
   2 -11  -2   74.59    3.90 
  -2 -11   2   68.59    4.50 
  -1 -11   2   80.49    3.60 
   1 -11  -2   84.79    4.20 
  -1 -11   2   77.29    4.00 
  -1 -11   2   92.39    4.90 
  -1  11   2   79.99    3.70 
   0 -11   2   19.50    2.10 
   0 -11   2   16.90    2.30 
   0 -11  -2   16.60    2.20 
   0 -11   2   15.20    1.90 
   0  11   2   20.80    1.40 
  -1 -11  -2   74.29    3.80 
   1 -11   2   71.99    3.70 
   1 -11   2   70.29    3.80 
   1 -11   2   71.59    4.00 
   1  11   2   68.89    2.10 
   2 -11   2    4.90    1.20 
  -2 -11  -2    3.60    1.20 
   2 -11   2    3.90    1.10 
   2 -11   2    4.40    1.40 
  -3 -11  -2   22.20    2.40 
   3 -11   2   21.10    2.20 
   3 -11   2   16.10    1.80 
   3 -11   2   19.40    2.80 
   4 -11   2   24.50    1.80 
  -4 -11  -2   21.60    2.40 
   4 -11   2   22.70    3.30 
   4 -11   2   23.50    2.40 
   5 -11   2    9.90    2.40 
  -5 -11  -2   12.90    2.00 
   5 -11   2   14.00    1.90 
   6 -11   2   28.50    2.90 
   6 -11   2   22.90    3.80 
  -6 -11  -2   21.10    2.70 
   7 -11   2   25.90    4.30 
  -7 -11  -2   25.60    3.00 
   8 -11   2   -2.00    1.60 
   9 -11   2   11.60    3.70 
  -9 -12   2    5.40    2.20 
   9 -12  -2    6.00    2.40 
  -9 -12   2    3.60    2.40 
  -9  12   2    3.10    2.60 
  -8 -12   2    4.30    2.00 
   8 -12  -2    2.80    1.80 
  -8 -12   2    5.70    2.50 
   8 -12  -2    4.00    2.40 
  -8  12   2    3.20    2.10 
   7 -12  -2   14.80    3.60 
  -7 -12   2    6.80    2.10 
   7 -12  -2    4.90    1.90 
  -7  12   2    8.60    2.50 
   6 -12  -2    8.70    2.50 
   6 -12  -2   18.40    2.90 
  -6 -12   2   16.40    2.70 
  -6 -12   2   13.90    3.20 
   5 -12  -2   46.80    4.80 
  -5 -12   2   51.89    3.80 
   5 -12  -2   50.99    3.70 
  -5 -12   2   45.50    5.20 
  -4 -12   2   23.80    2.80 
   4 -12  -2   17.10    2.70 
   4 -12  -2   16.50    2.40 
  -4 -12   2   15.70    3.00 
   3 -12  -2   -1.60    0.70 
  -3 -12   2    1.30    1.50 
   3 -12  -2    1.20    1.10 
  -3 -12   2    0.20    0.70 
  -3 -12   2    2.30    1.20 
  -2 -12   2  609.74   19.20 
   2 -12  -2  624.64   18.00 
  -2 -12   2  604.44   17.80 
   2 -12  -2  622.14   17.80 
   2 -12  -2  611.54   16.60 
  -2 -12   2  614.44   16.60 
  -1 -12   2    0.90    1.10 
   1 -12  -2   -0.60    0.80 
  -1 -12   2   -0.50    0.70 
  -1 -12   2    0.40    0.70 
  -1  12   2   -0.60    0.60 
   0 -12   2    6.00    1.40 
   0 -12  -2    2.80    1.10 
   0 -12   2    6.00    1.30 
   0 -12   2    2.30    1.20 
   0  12   2    5.30    0.90 
  -1 -12  -2    4.70    1.30 
   1 -12   2    2.40    1.00 
   1 -12   2    6.40    1.50 
   1 -12   2    6.80    1.50 
   2 -12   2  195.28    7.00 
  -2 -12  -2  177.78    7.00 
   2 -12   2  180.78    6.90 
   2 -12   2  193.78    7.70 
   3 -12   2   44.40    4.20 
   3 -12   2   36.10    2.40 
  -3 -12  -2   41.30    2.90 
   3 -12   2   35.40    2.70 
  -4 -12  -2   17.70    2.30 
   4 -12   2   16.80    1.70 
   4 -12   2   18.20    2.90 
   4 -12   2   16.00    2.10 
  -5 -12  -2   26.90    2.80 
   5 -12   2   26.40    2.70 
   5 -12   2   23.70    3.60 
   6 -12   2   -0.30    1.00 
  -6 -12  -2    1.40    1.20 
   6 -12   2    0.70    1.90 
  -7 -12  -2   13.10    2.40 
   7 -12   2   12.00    3.20 
   8 -12   2   18.00    4.00 
   9 -12   2   -0.80    1.80 
  -9 -13   2    3.70    2.60 
   9 -13  -2    3.10    1.80 
  -9 -13   2    4.40    2.10 
  -9  13   2    2.30    2.50 
   8 -13  -2    0.30    1.60 
  -8 -13   2    3.90    1.90 
   8 -13  -2    2.20    2.20 
  -8 -13   2    0.70    1.80 
  -8  13   2    3.80    2.30 
  -7 -13   2   16.50    3.10 
  -7 -13   2   19.00    4.00 
   7 -13  -2   13.10    3.50 
   7 -13  -2   16.10    2.90 
  -7  13   2   15.10    3.30 
  -6 -13   2   36.70    5.00 
   6 -13  -2   36.00    3.80 
   6 -13  -2   32.60    4.40 
  -6 -13   2   38.00    4.10 
   5 -13  -2    0.40    1.00 
  -5 -13   2    2.00    1.80 
   5 -13  -2    2.80    1.70 
  -5 -13   2    2.70    1.50 
  -4 -13   2   26.40    3.80 
  -4 -13   2   30.50    3.30 
   4 -13  -2   28.50    3.20 
   4 -13  -2   36.20    4.00 
   3 -13  -2   52.99    3.70 
   3 -13  -2   62.39    4.10 
  -3 -13   2   57.89    5.40 
  -3 -13   2   51.79    3.00 
  -3 -13   2   52.99    3.70 
   2 -13  -2  462.15   13.30 
  -2 -13   2  487.45   14.70 
  -2 -13   2  484.85   16.10 
   2 -13  -2  452.05   14.30 
  -2 -13   2  470.85   13.30 
   2 -13  -2  455.85   14.60 
  -1 -13   2   11.10    1.70 
  -1 -13   2    9.20    1.80 
   1 -13  -2   10.20    2.10 
  -1 -13   2   12.00    2.40 
  -1  13   2   10.80    1.60 
   0 -13   2    1.60    0.90 
   0 -13   2    4.50    1.50 
   0 -13  -2    0.20    1.00 
   0 -13   2    1.70    1.00 
   0  13   2    1.00    0.60 
  -1 -13  -2   14.20    2.30 
   1 -13   2   13.70    2.20 
   1 -13   2   17.30    2.40 
   1 -13   2   13.50    2.30 
   2 -13   2    5.50    1.70 
  -2 -13  -2    5.20    1.50 
   2 -13   2    4.80    1.40 
   2 -13   2    5.10    1.50 
  -3 -13  -2   72.09    4.10 
   3 -13   2   66.59    3.90 
   3 -13   2   67.99    3.50 
   3 -13   2   56.89    4.30 
  -4 -13  -2   -1.20    0.80 
   4 -13   2   -1.50    1.00 
   4 -13   2   -0.40    0.80 
   5 -13   2    0.40    1.40 
  -5 -13  -2    1.00    1.20 
   5 -13   2    0.20    1.00 
  -6 -13  -2  204.68    8.30 
   6 -13   2  205.88   10.20 
   6 -13   2  216.38    8.20 
  -7 -13  -2   13.10    2.50 
   7 -13   2   15.40    3.60 
   8 -13   2    3.40    2.50 
   9 -13   2   17.90    4.40 
  -9 -14   2    7.70    3.10 
  -9 -14   2    1.90    2.20 
   9 -14  -2    3.00    2.10 
  -9  14   2    4.50    2.60 
   8 -14  -2   -1.20    1.20 
  -8 -14   2   -3.10    1.10 
  -8 -14   2    0.50    2.00 
  -8  14   2    3.00    2.10 
  -7 -14   2    4.90    2.70 
   7 -14  -2    7.40    2.70 
   7 -14  -2    8.60    2.20 
  -7 -14   2   12.40    2.70 
  -7  14   2   12.20    3.00 
   6 -14  -2   12.30    2.50 
   6 -14  -2   14.30    3.40 
  -6 -14   2   13.50    3.40 
  -6 -14   2   12.00    2.50 
  -5 -14   2   76.19    7.00 
   5 -14  -2   71.59    5.30 
  -5 -14   2   69.69    4.70 
   5 -14  -2   74.29    4.70 
  -4 -14   2    4.80    2.10 
  -4 -14   2    6.50    1.80 
   4 -14  -2   12.00    2.50 
   4 -14  -2    7.10    1.90 
  -3 -14   2  141.79    6.60 
   3 -14  -2  135.09    6.30 
   3 -14  -2  140.29    6.60 
  -3 -14   2  130.59    7.40 
  -2 -14   2  181.08    6.30 
   2 -14  -2  171.68    7.30 
  -2 -14   2  163.08    7.20 
  -2 -14   2  169.78    8.30 
   2 -14  -2  168.28    7.00 
  -1 -14   2    7.20    1.80 
   1 -14  -2    5.80    1.70 
  -1 -14   2   10.10    1.70 
  -1 -14   2   10.50    2.30 
  -1  14   2    8.40    1.60 
   0 -14   2    3.90    1.50 
   0 -14  -2   -0.80    0.90 
   0 -14   2    1.00    0.90 
   0 -14   2    0.60    1.10 
  -1 -14  -2    3.30    1.50 
   1 -14   2    0.80    1.10 
   1 -14   2    4.70    1.50 
   1 -14   2    2.10    1.30 
   2 -14   2  106.79    5.80 
   2 -14   2  104.39    5.30 
   2 -14   2  120.19    5.30 
  -2 -14  -2  100.79    5.20 
   3 -14   2    0.30    1.00 
   3 -14   2    0.30    0.90 
  -3 -14  -2    0.80    1.10 
   3 -14   2    1.60    1.40 
   4 -14   2    8.60    1.90 
   4 -14   2    7.80    2.30 
  -4 -14  -2    7.00    1.70 
   5 -14   2    2.70    1.90 
   5 -14   2    1.80    1.30 
  -5 -14  -2    0.30    1.20 
  -6 -14  -2   42.30    4.10 
   6 -14   2   64.99    6.50 
   6 -14   2   51.29    3.80 
   7 -14   2    4.20    2.40 
  -7 -14  -2    5.30    1.90 
   8 -14   2    1.70    2.20 
   8 -15  -2   15.90    3.20 
  -8 -15   2   12.90    3.70 
  -8 -15   2   14.10    3.00 
  -8  15   2   22.60    4.20 
  -7 -15   2    4.80    1.90 
   7 -15  -2    7.20    2.70 
  -7 -15   2    3.90    2.30 
   7 -15  -2    8.60    2.30 
  -7  15   2    3.30    2.30 
   6 -15  -2   32.70    4.60 
  -6 -15   2   24.30    3.50 
   6 -15  -2   24.00    3.40 
  -6 -15   2   26.30    4.60 
  -5 -15   2    9.40    2.80 
   5 -15  -2    5.30    2.10 
  -5 -15   2    6.60    1.90 
   5 -15  -2    8.70    2.20 
  -4 -15   2   13.20    3.10 
   4 -15  -2   11.60    2.60 
   4 -15  -2   10.30    2.20 
  -4 -15   2    8.70    2.10 
  -3 -15   2    0.90    1.40 
  -3 -15   2   -1.40    0.90 
   3 -15  -2    0.50    1.20 
   3 -15  -2    1.70    1.30 
  -2 -15   2   22.20    3.00 
   2 -15  -2   16.80    2.40 
   2 -15  -2   15.70    2.60 
  -2 -15   2   22.70    3.60 
  -1 -15   2    7.10    1.60 
  -1 -15   2    3.50    1.50 
   1 -15  -2    8.60    2.10 
  -1 -15   2    7.60    2.20 
   0 -15   2   24.90    3.00 
   0 -15  -2   22.30    2.90 
   0 -15   2   25.00    2.80 
   0 -15   2   25.60    3.30 
   1 -15   2   19.30    2.70 
  -1 -15  -2   20.60    2.80 
   1 -15   2   16.50    2.60 
   1 -15   2   16.90    2.60 
   2 -15   2    1.80    1.30 
   2 -15   2    1.50    1.20 
   2 -15   2    0.30    1.10 
  -2 -15  -2    0.50    1.20 
   3 -15   2    1.60    1.30 
  -3 -15  -2   -0.40    0.90 
   3 -15   2    0.20    1.20 
  -4 -15  -2    3.00    1.40 
   4 -15   2    2.40    1.80 
   4 -15   2    1.10    1.20 
   5 -15   2    5.50    1.80 
   5 -15   2    6.80    2.40 
  -5 -15  -2    4.60    1.70 
  -6 -15  -2  150.28    7.30 
   6 -15   2  173.78    9.60 
   6 -15   2  170.68    7.40 
   7 -15   2    4.90    2.70 
  -7 -15  -2   -2.00    1.20 
   8 -15   2   -0.60    2.30 
   8 -16  -2   16.00    3.50 
  -8 -16   2   16.10    3.30 
  -8 -16   2   13.30    3.60 
  -8  16   2   16.70    4.00 
   7 -16  -2   -1.20    1.20 
  -7 -16   2    0.00    1.50 
   7 -16  -2   -2.50    1.30 
  -7 -16   2    1.80    2.00 
  -7  16   2   -2.80    1.30 
  -6 -16   2   16.30    3.70 
   6 -16  -2   17.60    3.10 
   6 -16  -2   10.70    3.10 
  -6 -16   2   12.20    2.60 
  -6  16   2   15.90    3.30 
  -5 -16   2   26.70    4.50 
   5 -16  -2   29.70    4.10 
  -5 -16   2   30.30    3.80 
   5 -16  -2   25.80    3.40 
   4 -16  -2   -0.30    1.10 
  -4 -16   2   -1.00    1.30 
  -4 -16   2   -1.00    1.00 
   4 -16  -2   -1.00    1.10 
   3 -16  -2   15.20    2.60 
  -3 -16   2   15.50    3.30 
   3 -16  -2   15.50    2.60 
  -3 -16   2   13.30    2.60 
  -2 -16   2    2.00    1.50 
  -2 -16   2    3.10    1.50 
   2 -16  -2    4.80    1.70 
   1 -16  -2   68.39    4.50 
  -1 -16   2   71.39    4.60 
  -1 -16   2   78.59    5.40 
   0 -16  -2   45.40    4.20 
   0 -16   2   44.20    4.40 
   0 -16   2   41.90    3.80 
   0 -16   2   48.80    4.30 
   1 -16   2    0.20    1.00 
   1 -16   2   -0.20    1.10 
   1 -16   2   -0.90    1.00 
  -1 -16  -2    1.40    1.20 
  -2 -16  -2    5.20    1.70 
   2 -16   2    9.00    1.90 
   2 -16   2    6.90    1.80 
   2 -16   2    7.00    2.10 
   3 -16   2   55.59    4.70 
  -3 -16  -2   55.99    4.10 
   3 -16   2   54.59    5.20 
   4 -16   2   11.40    2.90 
  -4 -16  -2    9.90    2.30 
   4 -16   2    9.50    2.20 
  -5 -16  -2  348.37   12.70 
   5 -16   2  358.26   12.40 
   5 -16   2  372.26   14.80 
   6 -16   2    1.80    2.10 
  -6 -16  -2   -0.10    1.50 
   6 -16   2   -0.10    1.30 
   7 -16   2    1.80    2.30 
  -7 -16  -2    4.40    1.70 
   7 -17  -2   22.40    3.60 
  -7 -17   2   15.40    3.30 
  -7 -17   2   20.70    4.70 
  -7  17   2   19.10    3.70 
  -6 -17   2    5.50    2.30 
  -6 -17   2    6.50    2.90 
   6 -17  -2    4.40    2.10 
   6 -17  -2    0.20    1.90 
  -6  17   2    4.10    2.10 
  -5 -17   2   36.50    4.40 
  -5 -17   2   39.10    5.40 
   5 -17  -2   24.60    3.50 
   5 -17  -2   33.00    4.40 
  -5  17   2   31.90    4.20 
   4 -17  -2    0.40    1.00 
  -4 -17   2    0.40    1.40 
   4 -17  -2   -1.00    1.30 
  -4 -17   2   -0.40    1.40 
  -3 -17   2   -0.10    1.30 
  -3 -17   2    0.10    1.20 
   3 -17  -2    0.20    1.30 
  -3  17   2   -1.20    1.00 
  -2 -17   2    5.40    2.30 
   2 -17  -2    8.70    2.30 
  -2 -17   2    4.30    1.80 
   1 -17  -2   36.90    4.00 
  -1 -17   2   41.70    4.70 
  -1 -17   2   35.20    3.80 
   0 -17  -2    6.90    1.90 
   0 -17   2    8.40    2.20 
   0 -17   2    6.30    2.00 
  -1 -17  -2   -1.10    1.20 
   1 -17   2    0.90    1.30 
   1 -17   2    0.50    1.20 
   1 -17   2   -0.10    1.10 
  -2 -17  -2    5.90    1.80 
   2 -17   2   10.70    2.40 
   2 -17   2   12.30    2.60 
   3 -17   2   10.20    2.60 
  -3 -17  -2   14.90    2.70 
   3 -17   2   13.20    2.60 
  -4 -17  -2   18.80    3.00 
   4 -17   2   22.10    3.80 
   4 -17   2   20.10    3.00 
  -5 -17  -2   44.70    4.60 
   5 -17   2   40.60    5.20 
   5 -17   2   39.80    4.10 
   6 -17   2   47.00    6.00 
  -6 -17  -2   54.19    5.00 
   6 -17   2   60.09    4.50 
  -7 -17  -2   18.10    3.20 
   7 -17   2   25.90    4.70 
  -7 -18   2    1.00    1.90 
  -7 -18   2   -0.60    1.90 
   7 -18  -2   -0.20    1.70 
  -7  18   2    2.50    2.30 
  -6 -18   2   -1.40    1.60 
  -6 -18   2    2.30    2.30 
   6 -18  -2   -0.30    2.00 
   6 -18  -2    0.90    1.70 
  -6  18   2    2.00    2.00 
   5 -18  -2   19.40    3.30 
   5 -18  -2   19.50    3.60 
  -5 -18   2   19.40    4.10 
  -5 -18   2   27.90    4.00 
  -5  18   2   25.30    3.80 
  -4 -18   2   -0.20    1.80 
   4 -18  -2   -0.80    1.30 
  -4 -18   2    0.10    1.50 
  -4  18   2   -1.70    2.10 
   3 -18  -2    2.70    1.50 
  -3 -18   2    4.80    1.90 
  -3 -18   2    1.10    1.70 
  -2 -18   2    0.60    1.40 
   2 -18  -2    1.50    1.50 
  -2 -18   2   -0.20    1.20 
  -1 -18   2   -0.80    1.40 
  -1 -18   2   -1.90    1.00 
   1 -18  -2   -2.10    1.10 
   0 -18   2    0.70    1.40 
   0 -18  -2    1.80    1.70 
   0 -18   2    3.30    1.70 
  -1 -18  -2   19.10    3.10 
   1 -18   2   17.40    3.00 
   1 -18   2   20.60    3.10 
  -2 -18  -2    3.70    1.90 
   2 -18   2    2.20    1.60 
   2 -18   2   -0.50    1.40 
   3 -18   2   12.80    2.90 
  -3 -18  -2   12.20    2.70 
   3 -18   2    8.10    2.30 
   4 -18   2   -1.00    1.50 
   4 -18   2    1.20    1.60 
  -4 -18  -2    2.00    1.50 
   5 -18   2  120.69    6.50 
   5 -18   2  117.19    7.80 
  -5 -18  -2   96.29    6.10 
   6 -18   2    4.50    2.50 
   6 -18   2    6.40    2.20 
  -6 -18  -2    5.70    2.10 
   6 -19  -2   13.00    3.00 
  -6 -19   2    7.10    3.00 
  -6 -19   2   10.60    3.00 
  -6  19   2    7.20    2.90 
  -5 -19   2    3.80    2.00 
  -5 -19   2    1.40    2.30 
   5 -19  -2    0.80    1.60 
  -4 -19   2    4.20    2.00 
  -4 -19   2    3.40    2.30 
   4 -19  -2    1.80    1.70 
  -3 -19   2   -2.20    1.30 
  -3 -19   2   -0.80    1.40 
   3 -19  -2    0.40    1.30 
   2 -19  -2    2.50    1.60 
  -2 -19   2    1.90    2.10 
  -2 -19   2    2.10    1.60 
   1 -19  -2   -0.40    1.60 
  -1 -19   2   -0.60    1.30 
  -1 -19   2    0.00    1.40 
   0 -19  -2    8.60    2.20 
   0 -19   2    7.40    2.20 
   0 -19   2   10.60    2.60 
  -1 -19  -2    0.80    1.60 
   1 -19   2    1.00    1.50 
  -2 -19  -2    9.60    2.50 
   2 -19   2    8.80    2.40 
   3 -19   2    1.10    1.30 
  -3 -19  -2    1.40    1.60 
   3 -19   2    2.60    1.80 
   4 -19   2   31.80    3.90 
   4 -19   2   31.00    4.50 
  -4 -19  -2   32.70    4.30 
  -5 -19  -2    9.40    2.50 
   5 -19   2   11.60    2.70 
   5 -19   2   13.10    3.50 
   6 -19   2   25.30    4.00 
  -6 -19  -2   30.80    4.10 
   6 -19   2   28.00    4.90 
  -5 -20   2    2.00    1.90 
  -5 -20   2    0.60    2.40 
   5 -20  -2    2.40    2.00 
  -4 -20   2    9.30    3.00 
   4 -20  -2   13.10    2.80 
  -4 -20   2    7.60    2.50 
   3 -20  -2    2.40    1.90 
  -3 -20   2    3.00    1.90 
  -3 -20   2    4.50    2.50 
  -2 -20   2    0.10    1.70 
   2 -20  -2   -0.50    1.30 
  -2 -20   2    1.00    1.50 
  -1 -20   2   16.10    3.10 
  -1 -20   2   15.00    3.20 
   1 -20  -2   10.80    2.70 
   0 -20   2    1.40    1.80 
   0 -20  -2    2.70    1.80 
   1 -20   2    2.30    1.80 
  -1 -20  -2   -1.30    1.50 
  -2 -20  -2   -0.30    1.30 
   2 -20   2    1.50    1.70 
  -3 -20  -2    3.20    2.00 
   3 -20   2    0.50    1.70 
   4 -20   2   72.29    6.80 
   4 -20   2   70.39    5.30 
  -4 -20  -2   56.29    5.50 
   5 -20   2    0.70    1.50 
  -5 -20  -2    2.00    2.00 
   5 -20   2    1.50    2.10 
   4 -21  -2    9.80    2.60 
  -4 -21   2    6.60    2.50 
  -4 -21   2    8.50    3.00 
  -3 -21   2   13.10    3.10 
   3 -21  -2    9.60    2.80 
  -3 -21   2    9.30    3.00 
  -2 -21   2   -0.10    1.60 
  -2 -21   2   -1.40    1.90 
   2 -21  -2   -0.80    1.40 
  -1 -21   2    1.90    1.80 
  -1 -21   2    5.90    2.40 
   1 -21  -2    6.20    2.40 
   0 -21  -2   15.40    3.20 
   0 -21   2   21.30    3.80 
   1 -21   2   13.60    3.00 
  -1 -21  -2   16.30    3.40 
   2 -21   2    0.50    1.50 
  -2 -21  -2   -0.30    1.70 
   3 -21   2    0.40    1.80 
  -3 -21  -2    2.50    2.20 
   4 -21   2   29.70    4.10 
  -4 -21  -2   32.90    4.30 
  -3 -22   2   -0.50    2.20 
  -3 -22   2    5.30    2.40 
   3 -22  -2    6.20    2.50 
  -2 -22   2    2.00    2.20 
  -2 -22   2    1.00    2.20 
   2 -22  -2    1.80    1.90 
   1 -22  -2    0.10    1.60 
  -1 -22   2    3.80    2.10 
   0 -22  -2   10.80    2.80 
   0 -22   2    7.50    2.70 
  -1 -22  -2   -0.60    1.70 
   1 -22   2    3.80    2.10 
   2 -22   2    1.30    1.70 
  -2 -22  -2    2.20    2.00 
 -11   0   3    0.80    1.80 
 -11   0   3   -2.50    1.50 
  11   0  -3   -1.20    2.00 
 -10   0   3   -0.70    1.30 
  10   0  -3   -1.70    1.40 
   9   0  -3   -0.70    1.20 
  -9   0   3   -1.60    1.00 
  -8   0   3    0.30    1.50 
  -8   0   3    2.00    1.40 
   8   0  -3   -1.60    1.60 
  -7   0   3   -0.60    1.20 
  -7   0   3    1.00    1.10 
   7   0  -3   -0.10    1.30 
  -6   0   3    0.20    0.80 
   6   0  -3   -0.20    0.90 
  -6   0   3    0.10    0.70 
  -5   0   3    0.80    0.70 
  -5   0   3    0.10    0.70 
   5   0  -3   -1.30    0.60 
  -4   0   3    1.10    0.70 
  -4   0   3    1.00    0.80 
   4   0  -3   -0.40    0.70 
   3   0  -3    0.40    0.70 
  -3   0   3   -0.10    0.60 
  -3   0   3   -0.70    0.50 
   2   0  -3   -0.30    0.40 
  -2   0   3   -0.60    0.30 
  -2   0   3   -0.70    0.30 
  -1   0   3    0.50    0.40 
   1   0  -3   -0.90    0.30 
  -1   0   3    0.20    0.40 
   0   0   3   -0.40    0.30 
   0   0   3    0.30    0.30 
   0   0  -3    0.10    0.30 
  -1   0  -3    0.20    0.20 
   1   0   3    0.70    0.40 
   1   0   3    1.90    0.60 
   2   0   3   -0.10    0.60 
   2   0   3   -1.40    0.40 
   3   0   3    0.60    0.60 
   3   0   3    0.00    0.70 
   4   0   3    1.60    1.10 
   4   0   3    3.00    1.00 
  -4   0  -3    2.30    0.40 
   5   0   3    0.20    0.80 
  -5   0  -3    0.10    0.30 
   5   0   3   -0.40    0.90 
   5   0   3    0.10    0.40 
   6   0   3    9.40    2.10 
   7   0   3   -0.30    1.00 
   7   0   3   -0.60    1.00 
   8   0   3   -0.60    1.10 
   8   0   3   -0.60    1.30 
   9   0   3    0.00    1.40 
  10   0   3    0.80    2.00 
  11  -1  -3   -3.30    1.60 
 -11  -1   3   -0.30    1.60 
 -11  -1   3   -1.00    1.80 
  11   1  -3   -0.30    1.90 
 -11   1   3    1.10    1.90 
  10  -1  -3    0.70    1.50 
 -10  -1   3   -0.70    1.20 
 -10  -1   3    1.50    1.60 
  10   1  -3    1.00    1.80 
 -10   1   3    0.10    1.60 
   9  -1  -3    5.10    2.10 
  -9  -1   3    4.10    1.80 
  -9   1   3    4.80    2.00 
   9   1  -3    6.40    2.30 
  -8  -1   3  247.28   10.10 
   8  -1  -3  232.68   10.30 
  -8  -1   3  262.57   10.10 
   8   1  -3  262.67   10.60 
  -8   1   3  260.77   10.60 
  -7  -1   3  129.69    6.20 
  -7  -1   3  111.59    5.70 
   7  -1  -3  109.29    6.10 
  -7   1   3  124.39    6.30 
  -7   1   3  112.79    5.40 
   7   1  -3  112.69    6.20 
  -6  -1   3    5.10    1.40 
  -6  -1   3    6.20    1.60 
   6  -1  -3    6.90    1.80 
  -6   1   3    6.90    1.40 
  -6   1   3    6.50    1.60 
   6   1  -3    6.00    1.70 
   5  -1  -3   55.69    3.60 
  -5  -1   3   56.09    3.40 
  -5  -1   3   57.29    3.40 
  -5   1   3   55.49    3.50 
   5   1  -3   55.79    3.60 
  -5   1   3   56.39    3.10 
  -4  -1   3  557.84   16.00 
  -4  -1   3  578.24   16.20 
   4  -1  -3  553.34   16.30 
   4   1  -3  573.34   16.50 
  -4   1   3  566.54   15.60 
  -4   1   3  570.24   16.20 
  -3  -1   3 2408.86   58.79 
   3  -1  -3 2311.37   58.89 
  -3  -1   3 2360.96   58.99 
   3   1  -3 2330.17   59.09 
  -3   1   3 2377.16   58.39 
  -3   1   3 2452.15   58.89 
  -2  -1   3  148.09    5.30 
  -2  -1   3  145.69    5.00 
   2  -1  -3  145.99    5.10 
  -2   1   3  146.69    5.10 
   2   1  -3  153.18    5.30 
  -2   1   3  148.19    4.80 
  -1  -1   3  683.03   17.70 
  -1  -1   3  675.33   17.90 
   1  -1  -3  688.43   17.60 
  -1   1   3  682.63   17.60 
   1   1  -3  679.43   17.70 
  -1   1   3  663.93   17.40 
   0  -1  -3    7.80    0.80 
   0  -1   3   11.00    1.20 
   0  -1   3    9.80    1.10 
   0   1   3    6.00    0.90 
   0   1  -3    8.00    0.90 
   0   1   3    7.20    0.90 
  -1  -1  -3  500.65   12.60 
   1  -1   3  510.35   13.60 
   1  -1   3  506.75   13.60 
   1  -1   3  521.05   12.60 
   1   1   3  507.95   13.80 
  -1   1  -3  508.65   12.60 
   1   1   3  497.75   13.30 
  -2  -1  -3 3015.50   73.19 
   2  -1   3 3110.19   74.89 
   2  -1   3 3119.09   74.99 
   2   1   3 3127.59   75.39 
   2   1   3 2926.81   74.49 
  -3  -1  -3 2032.10   48.20 
   3  -1   3 2006.30   50.39 
   3  -1   3 2053.89   50.59 
   3   1   3 1975.80   49.99 
   3   1   3 1975.50   50.79 
   4  -1   3  436.96   13.50 
   4  -1   3  432.66   11.20 
   4  -1   3  427.46   13.30 
  -4  -1  -3  452.95   11.20 
   4   1   3  454.15   13.20 
  -4   1  -3  435.86   11.10 
   4   1   3  452.65   13.90 
   5  -1   3   12.80    1.20 
   5  -1   3   14.10    2.30 
   5  -1   3   11.90    2.10 
  -5  -1  -3   13.90    1.20 
   5   1   3   12.60    2.00 
  -5   1  -3   13.40    1.10 
   5   1   3   13.60    2.30 
   6  -1   3   -1.40    0.80 
   6  -1   3   -0.60    0.90 
   6   1   3   -0.90    0.70 
   6   1   3   -0.90    0.80 
   7  -1   3    5.10    1.80 
   7  -1   3    8.80    2.20 
   7   1   3    6.90    1.80 
   7   1   3    9.20    2.30 
   8  -1   3  172.48    8.40 
   8  -1   3  157.68    8.20 
   8   1   3  149.59    7.80 
   9  -1   3   -0.70    1.50 
   9   1   3    0.50    1.50 
  10  -1   3   -0.20    1.70 
  11  -2  -3    0.30    2.00 
 -11  -2   3    0.00    1.40 
 -11  -2   3    3.00    2.30 
 -11   2   3   -2.10    1.60 
  11   2  -3   -1.90    1.70 
  10  -2  -3    3.40    2.10 
 -10  -2   3    4.80    2.30 
 -10  -2   3    4.30    2.00 
  10   2  -3    1.70    1.80 
 -10   2   3    0.80    1.90 
  -9  -2   3    1.30    1.60 
   9  -2  -3    0.00    1.30 
  -9  -2   3    2.10    1.50 
  -9  -2   3    0.10    1.40 
   9   2  -3   -0.80    1.30 
  -9   2   3    0.20    1.40 
  -8  -2   3    4.90    1.80 
   8  -2  -3    4.90    2.30 
  -8  -2   3    3.80    1.80 
   8   2  -3    1.70    1.80 
  -8   2   3    4.40    1.80 
   7  -2  -3  591.84   18.40 
  -7  -2   3  586.74   17.80 
  -7  -2   3  586.44   18.10 
  -7   2   3  579.84   16.80 
  -7   2   3  578.64   18.40 
   7   2  -3  559.64   18.20 
   6  -2  -3   28.20    3.30 
  -6  -2   3   29.50    3.20 
  -6  -2   3   26.90    3.00 
  -6   2   3   30.00    3.30 
   6   2  -3   30.50    3.50 
  -6   2   3   28.60    2.60 
   5  -2  -3    7.60    1.60 
  -5  -2   3    3.00    1.10 
  -5  -2   3    4.00    1.20 
  -5   2   3    3.60    0.90 
   5   2  -3    4.40    1.40 
  -5   2   3    3.70    1.20 
  -4  -2   3  422.66   12.70 
  -4  -2   3  412.66   12.20 
   4  -2  -3  412.76   12.50 
  -4   2   3  420.86   12.70 
   4   2  -3  396.36   12.70 
  -4   2   3  408.26   11.50 
  -3  -2   3    8.50    1.50 
   3  -2  -3   10.90    1.60 
  -3  -2   3    7.30    1.20 
   3   2  -3   11.10    1.70 
  -3   2   3    8.40    1.40 
  -3   2   3    9.50    1.10 
  -2  -2   3  441.66   12.70 
  -2  -2   3  440.76   12.10 
   2  -2  -3  434.86   12.20 
   2   2  -3  433.26   12.50 
  -2   2   3  445.06   12.30 
  -2   2   3  438.56   11.60 
   1  -2  -3 1003.00   25.40 
  -1  -2   3  995.70   26.00 
  -1  -2   3 1012.40   25.60 
   1   2  -3 1008.00   25.70 
  -1   2   3 1032.50   25.50 
  -1   2   3  996.80   25.10 
   0  -2   3  237.38    6.70 
   0  -2  -3  236.48    6.60 
   0  -2   3  239.68    7.10 
   0  -2   3  236.38    7.30 
   0   2   3  248.58    7.10 
   0   2  -3  241.38    6.80 
   0   2   3  242.88    6.90 
   1  -2   3    4.20    0.80 
   1  -2   3    5.10    0.50 
  -1  -2  -3    3.90    0.50 
   1  -2   3    4.90    0.90 
   1   2   3    4.70    0.90 
   1   2   3    2.70    0.60 
  -2  -2  -3   47.40    1.60 
   2  -2   3   42.80    2.50 
   2  -2   3   43.80    1.30 
   2  -2   3   44.20    2.40 
   2   2   3   42.20    2.70 
   2   2   3   43.30    2.10 
   3  -2   3  295.97    9.30 
  -3  -2  -3  291.97    7.60 
   3  -2   3  289.37    9.40 
   3  -2   3  296.67    7.40 
   3   2   3  295.37    8.90 
   3   2   3  303.37    9.90 
   4  -2   3  188.38    7.00 
  -4  -2  -3  186.68    5.20 
   4  -2   3  182.48    7.10 
   4  -2   3  181.08    5.20 
   4   2   3  191.78    6.70 
   5  -2   3    4.20    1.30 
   5  -2   3    3.20    0.70 
   5  -2   3    0.60    0.80 
  -5  -2  -3    2.90    0.60 
   5   2   3    2.40    1.30 
   5   2   3    2.00    1.00 
   6  -2   3   -0.10    1.00 
   6  -2   3    0.40    1.00 
   6   2   3    0.30    0.90 
   6   2   3   -1.10    0.70 
   7  -2   3   21.20    3.10 
   7  -2   3   14.40    2.60 
   7   2   3   26.70    3.40 
   7   2   3   28.50    3.80 
   8  -2   3    8.30    2.40 
   8  -2   3    4.80    2.00 
   8   2   3    6.70    2.00 
   9  -2   3    5.10    2.30 
   9   2   3    7.40    2.30 
  10  -2   3   35.40    5.20 
  11  -3  -3    2.70    2.40 
 -11  -3   3   -0.30    1.70 
 -11  -3   3    3.20    2.20 
  11   3  -3   -0.40    1.80 
 -11   3   3   -0.10    1.90 
 -10  -3   3   -3.20    1.20 
  10  -3  -3   -3.50    1.20 
 -10  -3   3   -1.60    1.00 
 -10   3   3    1.00    1.70 
  10   3  -3   -1.30    1.60 
  -9  -3   3    7.10    2.50 
  -9  -3   3    9.80    2.70 
   9  -3  -3   13.50    2.90 
  -9  -3   3    9.70    2.30 
  -9   3   3   12.70    2.90 
   9   3  -3    8.80    2.50 
  -8  -3   3   80.09    5.50 
  -8  -3   3   73.19    5.20 
  -8  -3   3   78.39    5.00 
   8  -3  -3   64.29    5.70 
   8   3  -3   70.39    6.10 
  -8   3   3   62.99    5.90 
  -7  -3   3  117.69    6.20 
  -7  -3   3   96.69    5.60 
  -7  -3   3   99.29    5.30 
   7  -3  -3  100.49    5.80 
   7   3  -3  106.09    5.90 
  -7   3   3   95.99    5.90 
  -6  -3   3   30.60    3.40 
  -6  -3   3   27.60    2.90 
   6  -3  -3   31.50    3.40 
   6   3  -3   39.20    4.00 
  -6   3   3   39.70    3.90 
  -6   3   3   32.00    2.20 
  -5  -3   3   32.60    3.30 
  -5  -3   3   25.30    2.50 
   5  -3  -3   25.80    2.80 
  -5   3   3   21.60    2.60 
   5   3  -3   30.30    3.10 
  -5   3   3   25.60    1.80 
  -4  -3   3   -0.10    0.50 
   4  -3  -3    0.30    0.70 
  -4  -3   3    0.40    0.70 
   4   3  -3   -0.70    0.60 
  -4   3   3    0.70    0.70 
  -4   3   3   -0.20    0.40 
   3  -3  -3 1057.19   27.50 
  -3  -3   3 1081.09   27.30 
  -3  -3   3 1051.49   28.10 
  -3  -3   3 1049.99   27.70 
  -3   3   3 1062.59   26.30 
  -3   3   3 1044.70   27.70 
   3   3  -3 1048.90   27.90 
  -2  -3   3   92.29    4.20 
   2  -3  -3   87.49    3.60 
  -2  -3   3   93.79    3.60 
  -2  -3   3   90.29    3.80 
   2   3  -3   86.09    3.80 
  -2   3   3   89.39    3.00 
  -2   3   3   89.59    3.70 
  -1  -3   3   39.40    2.50 
  -1  -3   3   42.50    2.20 
  -1  -3   3   42.80    2.20 
   1  -3  -3   42.20    2.10 
  -1   3   3   46.70    2.00 
   1   3  -3   46.00    2.30 
  -1   3   3   45.60    2.20 
   0  -3   3   67.89    3.10 
   0  -3  -3   65.49    2.50 
   0  -3   3   61.69    2.70 
   0  -3   3   67.89    2.50 
   0   3   3   63.09    2.50 
   0   3   3   64.89    2.80 
   1  -3   3  107.29    3.20 
  -1  -3  -3  104.99    3.30 
   1  -3   3  103.19    3.90 
   1  -3   3  107.09    4.00 
   1   3   3  106.89    4.30 
   1   3   3  108.29    3.50 
   2  -3   3  104.29    4.30 
  -2  -3  -3  103.29    3.20 
   2  -3   3  101.89    2.90 
   2  -3   3   97.89    3.80 
   2   3   3  103.79    3.60 
   2   3   3   99.49    4.50 
   3  -3   3   13.50    1.60 
   4  -3   3    0.00    0.70 
  -4  -3  -3    1.70    0.50 
   4  -3   3   -0.10    0.30 
   4  -3   3   -0.10    0.70 
   4   3   3    1.20    0.70 
   4   3   3    0.40    1.00 
   5  -3   3   21.70    2.60 
   5  -3   3   12.70    2.20 
  -5  -3  -3   16.60    1.30 
   5  -3   3   18.80    1.50 
   5   3   3   14.00    2.60 
   5   3   3   16.00    2.10 
   6  -3   3    1.30    1.10 
   6  -3   3    1.60    1.30 
   6   3   3    1.00    1.00 
   6   3   3    1.10    1.10 
   7  -3   3    1.50    1.50 
   7  -3   3    2.70    1.30 
   7   3   3    2.30    1.30 
   7   3   3    1.90    1.40 
   8  -3   3   16.30    2.90 
   8  -3   3   11.20    2.70 
   8   3   3   18.50    3.00 
   9  -3   3    1.80    1.70 
  10  -3   3   -3.00    1.50 
 -11  -4   3    9.10    2.80 
 -11  -4   3    7.30    2.70 
  11  -4  -3    7.80    2.90 
  11   4  -3    7.70    2.80 
 -11   4   3    8.90    2.90 
 -10  -4   3    1.60    2.00 
 -10  -4   3    1.50    1.60 
  10  -4  -3    2.20    1.90 
  10   4  -3    2.00    1.90 
 -10   4   3    0.20    1.60 
  -9  -4   3    1.90    1.90 
  -9  -4   3    0.80    1.40 
   9  -4  -3   -1.60    1.20 
  -9  -4   3    1.80    1.60 
  -9   4   3    0.30    1.40 
   9   4  -3    4.60    2.00 
  -8  -4   3  895.91   26.50 
   8  -4  -3  910.91   26.80 
  -8  -4   3  897.81   25.60 
  -8  -4   3  935.21   27.20 
  -8   4   3  865.91   27.00 
   8   4  -3  874.71   26.70 
   7  -4  -3  152.78    7.30 
  -7  -4   3  150.88    6.50 
  -7  -4   3  148.89    7.40 
  -7  -4   3  135.59    6.80 
  -7   4   3  133.59    7.10 
   7   4  -3  133.69    6.90 
  -6  -4   3  157.08    6.60 
  -6  -4   3  183.98    7.60 
   6  -4  -3  180.88    7.50 
  -6  -4   3  165.88    7.60 
  -6   4   3  170.28    6.20 
   6   4  -3  178.08    7.70 
  -6   4   3  166.78    7.60 
  -5  -4   3    8.50    1.70 
   5  -4  -3   11.80    1.90 
  -5  -4   3   10.90    2.00 
  -5  -4   3    9.70    1.60 
  -5   4   3    8.20    1.00 
   5   4  -3    9.00    1.80 
  -5   4   3    6.70    1.60 
  -4  -4   3   28.00    2.10 
   4  -4  -3   34.20    2.50 
  -4  -4   3   33.80    3.30 
  -4  -4   3   28.30    2.80 
  -4   4   3   33.00    3.10 
  -4   4   3   33.10    1.50 
   4   4  -3   34.00    3.10 
  -3  -4   3  610.94   17.10 
  -3  -4   3  616.44   16.60 
  -3  -4   3  604.74   17.60 
   3  -4  -3  606.54   16.80 
   3   4  -3  599.34   17.30 
  -3   4   3  625.64   17.20 
  -3   4   3  611.44   15.30 
   2  -4  -3  211.28    6.50 
  -2  -4   3  194.38    6.60 
  -2  -4   3  207.28    7.20 
  -2  -4   3  192.08    6.30 
  -2   4   3  192.78    5.60 
  -2   4   3  191.68    6.50 
  -1  -4   3    3.00    1.00 
  -1  -4   3    1.60    0.70 
  -1  -4   3    3.00    0.80 
   1  -4  -3    0.90    0.60 
  -1   4   3    1.70    0.70 
   1   4  -3    1.40    0.70 
  -1   4   3    2.50    0.70 
   0  -4   3   93.59    3.60 
   0  -4  -3   90.49    3.20 
   0  -4   3   89.69    3.90 
   0  -4   3   93.69    3.30 
   0   4   3   92.99    3.70 
   0   4   3   87.09    3.10 
   1  -4   3 3065.99   72.69 
   1  -4   3 2967.50   73.49 
   1  -4   3 3024.80   73.69 
  -1  -4  -3 3050.49   72.79 
   1   4   3 2923.41   73.99 
   1   4   3 2991.20   72.59 
  -2  -4  -3  382.26   10.20 
   2  -4   3  395.36   10.00 
   2  -4   3  395.06   11.50 
   2  -4   3  384.46   10.90 
   2   4   3  383.06   11.90 
   2   4   3  376.16   10.30 
   3  -4   3  784.22   19.70 
  -3  -4  -3  803.02   20.00 
   3  -4   3  793.62   21.90 
   3  -4   3  815.32   21.10 
   3   4   3  793.12   22.40 
   3   4   3  771.42   20.50 
  -4  -4  -3   18.90    1.30 
   4  -4   3   23.20    2.80 
   4  -4   3   23.10    1.30 
   4  -4   3   14.80    1.90 
   4   4   3   18.00    2.60 
   4   4   3   22.50    2.00 
   5  -4   3    1.60    0.60 
  -5  -4  -3    3.10    0.80 
   5  -4   3    0.90    1.10 
   5  -4   3    1.70    1.00 
   5   4   3    1.50    1.10 
   5   4   3    3.10    1.00 
  -6  -4  -3   10.00    1.50 
   6  -4   3    6.40    1.70 
   6  -4   3   11.10    2.40 
   6   4   3    8.00    2.20 
   6   4   3   10.60    1.90 
   7  -4   3  169.38    7.80 
   7  -4   3  187.78    8.90 
   7   4   3  193.28    7.80 
   8  -4   3    2.30    1.90 
   8  -4   3    2.10    1.40 
   9  -4   3   -1.60    1.60 
  10  -4   3    2.30    2.10 
 -11  -5   3    8.40    2.70 
  11  -5  -3    7.50    2.90 
  11   5  -3   16.50    3.70 
 -11   5   3    5.10    2.80 
 -10  -5   3    0.60    1.60 
 -10  -5   3    3.10    1.60 
 -10  -5   3    3.00    2.30 
  10  -5  -3   -0.50    1.50 
 -10   5   3    3.30    2.20 
  10   5  -3    2.30    2.00 
  -9  -5   3   34.90    4.30 
  -9  -5   3   42.20    5.00 
  -9  -5   3   39.70    4.10 
   9  -5  -3   41.70    4.80 
   9   5  -3   31.80    4.20 
  -9   5   3   40.30    5.00 
   8  -5  -3  130.09    7.20 
  -8  -5   3  118.99    6.10 
  -8  -5   3  124.29    7.20 
  -8  -5   3  112.79    6.50 
  -8   5   3  119.69    7.10 
   8   5  -3  125.89    6.90 
  -7  -5   3   33.70    3.70 
  -7  -5   3   30.60    3.90 
  -7  -5   3   40.00    3.70 
   7  -5  -3   31.00    3.70 
   7   5  -3   29.60    3.60 
  -7   5   3   32.80    4.10 
  -6  -5   3   15.40    2.40 
  -6  -5   3   17.40    2.90 
  -6  -5   3   19.90    2.40 
   6  -5  -3   30.10    3.30 
  -6   5   3   24.50    3.20 
   6   5  -3   19.30    2.80 
   5  -5  -3    5.10    1.40 
  -5  -5   3    6.10    1.80 
  -5  -5   3    4.70    1.20 
  -5  -5   3    5.00    1.40 
  -5   5   3    2.30    1.20 
   5   5  -3    4.40    1.40 
  -5   5   3    4.90    0.60 
  -4  -5   3   97.39    4.70 
   4  -5  -3   94.29    4.50 
  -4  -5   3   93.89    5.10 
  -4  -5   3  103.19    4.30 
  -4   5   3  101.89    4.90 
  -4   5   3  107.69    3.00 
  -3  -5   3 1006.10   26.40 
   3  -5  -3 1019.90   26.90 
  -3  -5   3 1013.00   27.90 
  -3  -5   3 1032.00   27.20 
  -3   5   3 1048.10   25.20 
  -3   5   3 1033.10   27.20 
   3   5  -3 1029.80   27.40 
  -2  -5   3 1579.44   39.90 
  -2  -5   3 1585.34   39.40 
   2  -5  -3 1563.34   39.60 
  -2  -5   3 1569.84   40.70 
  -2   5   3 1598.94   38.70 
   2   5  -3 1583.84   40.10 
  -2   5   3 1555.74   39.70 
  -1  -5   3   56.59    2.70 
   1  -5  -3   57.99    2.60 
  -1  -5   3   53.89    2.60 
  -1  -5   3   57.09    3.30 
  -1   5   3   53.69    2.50 
  -1   5   3   56.19    2.50 
   0  -5   3  151.98    4.90 
   0  -5  -3  146.99    4.90 
   0  -5   3  163.08    5.70 
   0  -5   3  141.69    5.10 
   0   5   3  143.89    4.60 
   0   5   3  145.59    5.20 
  -1  -5  -3 1758.02   43.50 
   1  -5   3 1777.52   44.30 
   1  -5   3 1805.32   43.40 
   1  -5   3 1766.12   44.30 
   1   5   3 1716.93   44.70 
   1   5   3 1785.52   43.10 
   2  -5   3   71.19    3.20 
   2  -5   3   79.69    3.80 
   2  -5   3   78.29    2.80 
  -2  -5  -3   79.19    3.00 
   2   5   3   78.39    2.70 
   2   5   3   75.09    4.00 
   3  -5   3   43.70    2.50 
   3  -5   3   43.10    3.00 
  -3  -5  -3   47.40    2.10 
   3  -5   3   43.70    1.90 
   3   5   3   42.90    2.10 
   3   5   3   42.80    3.20 
  -4  -5  -3  185.08    5.70 
   4  -5   3  176.18    7.40 
   4  -5   3  181.68    5.40 
   4  -5   3  178.68    6.50 
   4   5   3  179.08    6.00 
   4   5   3  166.88    7.60 
   5  -5   3   23.10    2.60 
  -5  -5  -3   26.70    1.80 
   5  -5   3   25.90    1.70 
   5  -5   3   26.40    3.40 
   5   5   3   30.10    2.60 
   5   5   3   25.70    3.40 
   6  -5   3    2.80    1.50 
  -6  -5  -3    2.60    0.90 
   6  -5   3    0.00    0.90 
   6   5   3    1.70    1.10 
   7  -5   3   10.40    2.20 
   7  -5   3    7.30    2.20 
   8  -5   3   74.89    6.90 
   9  -5   3   17.90    4.00 
  10  -5   3   -2.70    1.70 
 -10  -6   3    4.80    2.40 
  10  -6  -3    2.30    1.90 
 -10  -6   3    3.60    2.10 
  10   6  -3    3.50    2.10 
 -10   6   3   -0.10    1.70 
   9  -6  -3   22.30    3.50 
  -9  -6   3   24.50    3.30 
  -9  -6   3   26.40    4.10 
  -9  -6   3   22.60    3.60 
  -9   6   3   22.70    3.90 
   9   6  -3   22.40    3.80 
  -8  -6   3    5.40    1.70 
  -8  -6   3    7.30    2.30 
   8  -6  -3    5.80    2.30 
  -8  -6   3    9.50    2.30 
   8   6  -3    7.60    2.20 
  -8   6   3    5.50    2.30 
  -7  -6   3   99.69    5.00 
  -7  -6   3   92.99    6.00 
  -7  -6   3  101.29    5.70 
   7  -6  -3   96.49    5.70 
  -7   6   3  101.49    6.10 
   7   6  -3   98.09    5.80 
  -6  -6   3   25.40    3.60 
  -6  -6   3   23.60    2.60 
   6  -6  -3   24.10    3.00 
  -6  -6   3   24.50    3.00 
  -6   6   3   23.10    3.30 
   6   6  -3   23.70    3.10 
   5  -6  -3    0.40    0.90 
  -5  -6   3    0.40    0.70 
  -5  -6   3   -0.90    0.80 
  -5  -6   3    0.50    0.80 
  -5   6   3   -0.40    0.80 
   5   6  -3    0.90    0.90 
  -4  -6   3  102.89    4.30 
  -4  -6   3   91.69    4.80 
   4  -6  -3  110.49    4.90 
  -4  -6   3  105.09    5.50 
   4   6  -3  103.29    5.10 
  -4   6   3  109.09    5.20 
  -3  -6   3  191.48    6.20 
  -3  -6   3  181.68    7.40 
   3  -6  -3  183.68    5.20 
   3  -6  -3  172.98    6.40 
  -3  -6   3  177.48    6.80 
  -3   6   3  186.88    5.10 
   3   6  -3  175.18    6.80 
  -3   6   3  186.88    6.90 
  -2  -6   3  348.27   10.00 
  -2  -6   3  361.66   11.40 
   2  -6  -3  349.27   10.20 
  -2  -6   3  334.17   10.40 
  -2   6   3  343.87   10.30 
  -2   6   3  332.47    9.30 
  -1  -6   3    1.20    0.60 
   1  -6  -3    1.50    0.70 
  -1  -6   3    2.10    1.00 
  -1  -6   3    5.60    1.00 
  -1   6   3    0.60    0.50 
  -1   6   3    1.20    0.60 
   0  -6   3   55.19    2.70 
   0  -6   3   51.09    3.10 
   0  -6   3   51.99    2.50 
   0  -6  -3   70.49    2.90 
   0   6   3   52.09    2.80 
   0   6   3   51.09    2.20 
   1  -6   3  269.27    8.60 
  -1  -6  -3  272.87    8.00 
   1  -6   3  271.67    7.80 
   1  -6   3  289.27    8.80 
   1   6   3  271.77    9.00 
   1   6   3  264.67    7.30 
   2  -6   3    3.20    0.90 
   2  -6   3    4.50    1.10 
  -2  -6  -3    1.50    0.60 
   2  -6   3    2.90    0.70 
   2   6   3    1.80    1.10 
   2   6   3    2.60    0.50 
   3  -6   3  292.87   10.00 
  -3  -6  -3  289.57    8.50 
   3  -6   3  293.57    8.90 
   3  -6   3  281.27    8.30 
   3   6   3  300.37    8.20 
   3   6   3  319.57   10.80 
   4  -6   3  463.75   15.20 
   4  -6   3  488.65   14.00 
   4  -6   3  481.45   12.90 
  -4  -6  -3  486.15   13.20 
   4   6   3  493.55   15.90 
   4   6   3  480.45   13.20 
  -5  -6  -3   -0.20    0.60 
   5  -6   3   -1.00    0.70 
   5  -6   3    0.60    0.80 
   5  -6   3    0.90    0.70 
   5   6   3   -0.60    0.60 
   5   6   3   -0.30    1.10 
   7  -6   3    8.10    2.40 
   7  -6   3   18.00    2.70 
   8  -6   3   57.09    6.00 
   9  -6   3    9.60    3.20 
  10  -6   3    1.30    2.30 
 -10  -7   3    1.90    2.20 
  10  -7  -3   -0.80    1.80 
 -10  -7   3    2.90    2.00 
 -10   7   3    5.10    2.70 
  10   7  -3    3.90    2.20 
  -9  -7   3   55.99    6.20 
  -9  -7   3   56.59    5.50 
   9  -7  -3   59.99    5.70 
  -9   7   3   55.49    6.00 
   9   7  -3   53.19    5.50 
  -8  -7   3   22.40    2.90 
  -8  -7   3   26.50    3.60 
   8  -7  -3   19.10    3.20 
  -8  -7   3   32.60    4.60 
   8   7  -3   27.80    3.80 
  -8   7   3   19.40    3.50 
  -7  -7   3   83.29    4.40 
  -7  -7   3   80.79    5.70 
   7  -7  -3   82.79    5.20 
  -7  -7   3   76.19    5.20 
  -7   7   3   74.89    5.50 
   7   7  -3   79.39    5.40 
  -6  -7   3   27.20    2.70 
  -6  -7   3   31.40    4.00 
   6  -7  -3   29.00    3.30 
  -6  -7   3   29.00    3.30 
   6   7  -3   26.10    3.30 
  -6   7   3   32.50    3.80 
  -5  -7   3   11.70    2.40 
  -5  -7   3   12.20    1.70 
   5  -7  -3   10.60    1.90 
  -5  -7   3    8.70    1.80 
   5   7  -3   11.80    2.10 
  -5   7   3   12.90    2.30 
  -4  -7   3   17.90    2.70 
   4  -7  -3   13.10    2.00 
  -4  -7   3   13.20    2.00 
  -4  -7   3   13.00    1.60 
  -4   7   3   14.60    2.30 
   4   7  -3   15.10    2.20 
   3  -7  -3    1.20    0.80 
   3  -7  -3    1.90    0.40 
  -3  -7   3    2.90    1.20 
  -3  -7   3    1.20    0.90 
  -3  -7   3    1.20    0.80 
  -3   7   3    1.30    0.90 
  -3   7   3    2.00    0.40 
  -2  -7   3   30.00    2.00 
   2  -7  -3   35.90    2.30 
  -2  -7   3   31.70    2.70 
  -2  -7   3   33.60    3.30 
  -2   7   3   31.00    1.70 
  -2   7   3   33.50    2.30 
  -1  -7   3   39.90    2.30 
   1  -7  -3   44.30    2.40 
  -1  -7   3   42.30    2.50 
  -1  -7   3   41.10    3.00 
  -1   7   3   36.30    2.10 
  -1   7   3   39.40    2.20 
   0  -7   3   17.10    2.10 
   0  -7   3   17.10    1.60 
   0  -7   3   21.50    2.00 
   0  -7  -3   15.80    1.60 
   0   7   3   18.80    2.00 
   0   7   3   18.10    1.20 
   1  -7   3  114.59    4.70 
  -1  -7  -3  111.89    4.20 
   1  -7   3  114.09    4.10 
   1  -7   3  110.59    4.70 
   1   7   3  109.59    4.90 
   1   7   3  112.89    3.40 
   2  -7   3   82.69    4.20 
   2  -7   3   88.19    3.40 
   2  -7   3   85.59    3.80 
  -2  -7  -3   95.79    3.70 
   2   7   3   83.09    2.70 
   2   7   3   83.59    4.50 
   3  -7   3  424.26   13.50 
  -3  -7  -3  427.36   11.90 
   3  -7   3  425.86   11.60 
   3  -7   3  432.86   12.10 
   3   7   3  411.46   11.00 
   3   7   3  413.36   13.90 
  -4  -7  -3  106.49    4.10 
   4  -7   3  104.79    5.50 
   4  -7   3  104.39    3.90 
   4  -7   3   99.09    4.30 
   4   7   3  102.99    3.70 
   4   7   3  109.99    6.00 
   5  -7   3  248.28    7.60 
   5  -7   3  245.58    8.60 
   5  -7   3  268.27   10.30 
  -5  -7  -3  232.38    7.80 
  -6  -7  -3   54.49    3.00 
   6  -7   3   49.50    5.10 
   6  -7   3   50.79    3.50 
   7  -7   3   72.89    5.20 
   7  -7   3   70.99    6.70 
   8  -7   3   64.59    6.60 
   9  -7   3   49.80    6.20 
  10  -7   3   11.10    3.70 
 -10  -8   3    9.00    3.00 
 -10  -8   3    6.40    2.90 
  10  -8  -3    8.30    2.70 
 -10   8   3   10.50    3.20 
   9  -8  -3    1.40    1.50 
  -9  -8   3   -0.40    1.60 
  -9  -8   3    0.80    1.80 
   9   8  -3    2.20    1.80 
  -9   8   3    0.80    1.70 
  -8  -8   3    8.10    1.80 
  -8  -8   3    5.40    2.00 
   8  -8  -3    7.40    2.30 
  -8  -8   3    7.30    2.60 
   8   8  -3    8.30    2.30 
  -8   8   3    5.20    2.10 
  -7  -8   3    6.00    1.90 
  -7  -8   3    4.50    2.00 
  -7  -8   3    0.70    1.00 
   7  -8  -3    4.40    1.90 
  -7   8   3    1.20    1.40 
   7   8  -3    2.80    1.70 
   6  -8  -3   -0.40    1.00 
  -6  -8   3    1.00    0.90 
  -6  -8   3   -0.70    0.90 
  -6  -8   3    2.10    1.30 
   6   8  -3    0.50    1.20 
  -6   8   3    1.40    1.50 
  -5  -8   3   67.89    3.50 
  -5  -8   3   71.69    4.40 
   5  -8  -3   78.29    4.30 
  -5  -8   3   72.89    5.00 
  -5   8   3   59.99    4.40 
  -4  -8   3   -0.10    0.70 
  -4  -8   3    1.00    0.90 
   4  -8  -3   -0.10    0.80 
  -4  -8   3    0.50    1.00 
  -4   8   3    0.70    0.90 
   3  -8  -3   22.40    2.30 
  -3  -8   3   31.90    3.40 
   3  -8  -3   24.50    1.10 
  -3  -8   3   20.90    2.00 
  -3   8   3   22.00    2.50 
   2  -8  -3  202.18    6.90 
  -2  -8   3  197.68    6.50 
  -2  -8   3  195.88    7.90 
  -2  -8   3  189.68    7.00 
  -2   8   3  198.48    6.90 
  -1  -8   3  489.45   13.90 
  -1  -8   3  492.75   13.60 
  -1  -8   3  489.55   15.00 
   1  -8  -3  477.85   13.80 
  -1   8   3  481.75   13.60 
  -1   8   3  488.65   13.40 
   0  -8   3   25.00    1.90 
   0  -8   3   27.20    2.40 
   0  -8  -3   24.80    1.90 
   0  -8   3   25.10    2.80 
   0   8   3   22.90    1.40 
   0   8   3   25.70    2.40 
  -1  -8  -3   87.89    3.70 
   1  -8   3   90.39    4.20 
   1  -8   3   86.59    4.10 
   1  -8   3   88.19    3.60 
   1   8   3   85.39    4.40 
   1   8   3   84.09    2.70 
   2  -8   3 1409.26   36.10 
  -2  -8  -3 1431.86   36.30 
   2  -8   3 1434.46   36.70 
   2  -8   3 1465.25   37.60 
   2   8   3 1461.65   34.70 
   2   8   3 1410.96   38.10 
   3  -8   3  220.68    8.50 
   3  -8   3  223.58    7.20 
   3  -8   3  218.28    6.90 
  -3  -8  -3  223.18    7.20 
   3   8   3  208.48    8.80 
   4  -8   3    2.50    1.30 
   4  -8   3    2.00    0.90 
   4  -8   3    2.20    0.70 
  -4  -8  -3    2.70    0.90 
   5  -8   3    2.00    1.00 
  -5  -8  -3    0.80    0.80 
   5  -8   3    2.60    1.60 
   5  -8   3    1.70    0.80 
   6  -8   3  161.68    8.30 
   6  -8   3  148.69    6.40 
  -6  -8  -3  155.08    5.90 
   7  -8   3   50.09    5.50 
   8  -8   3   29.00    4.60 
   9  -8   3    3.40    2.40 
  10  -8   3   -1.20    1.90 
 -10  -9   3   26.10    4.80 
  10  -9  -3   19.70    3.80 
 -10  -9   3   22.20    4.00 
 -10   9   3   28.60    4.80 
  -9  -9   3   22.10    4.10 
   9  -9  -3   14.20    3.00 
  -9  -9   3   20.90    3.70 
  -9   9   3   17.80    3.60 
  -8  -9   3    3.20    1.90 
  -8  -9   3   -0.40    1.50 
   8  -9  -3    0.20    1.70 
  -8   9   3   -0.70    1.30 
  -7  -9   3    4.70    1.40 
  -7  -9   3    6.20    1.90 
  -7  -9   3    1.20    1.80 
   7  -9  -3    1.70    1.40 
  -7   9   3    4.50    2.10 
   6  -9  -3   14.20    2.40 
  -6  -9   3   10.10    2.20 
  -6  -9   3   14.10    1.90 
  -6  -9   3    9.10    2.50 
  -6   9   3   24.70    3.50 
  -5  -9   3    1.20    1.30 
  -5  -9   3    3.70    1.40 
  -5  -9   3    3.50    1.10 
   5  -9  -3    1.00    1.10 
  -5   9   3    1.40    1.30 
   4  -9  -3   16.40    2.30 
  -4  -9   3   19.90    2.60 
  -4  -9   3   14.30    1.80 
  -4  -9   3   17.40    2.90 
  -4   9   3   13.40    2.30 
  -3  -9   3  231.08    7.60 
   3  -9  -3  236.18    8.30 
  -3  -9   3  237.18    9.50 
  -3  -9   3  239.88    8.50 
  -3   9   3  246.48    8.60 
   2  -9  -3  583.44   16.60 
  -2  -9   3  574.74   16.00 
  -2  -9   3  586.94   18.00 
  -2  -9   3  590.14   16.80 
  -2   9   3  599.04   16.60 
  -1  -9   3  242.48    8.10 
  -1  -9   3  245.38    9.20 
   1  -9  -3  246.98    8.20 
  -1  -9   3  240.58    7.80 
  -1   9   3  250.97    7.70 
   0  -9   3   18.80    2.00 
   0  -9   3   24.30    2.30 
   0  -9  -3   19.30    2.10 
   0  -9   3   18.50    2.40 
   0   9   3   21.00    1.40 
  -1  -9  -3    2.70    0.90 
   1  -9   3    1.50    0.90 
   1  -9   3    1.00    0.70 
   1  -9   3    3.50    1.20 
   1   9   3    2.00    0.40 
   2  -9   3  219.88    7.00 
  -2  -9  -3  206.68    7.00 
   2  -9   3  206.68    7.30 
   2  -9   3  202.38    7.90 
   3  -9   3  186.48    6.20 
  -3  -9  -3  175.08    6.30 
   3  -9   3  189.08    7.80 
   3  -9   3  175.88    6.20 
   4  -9   3   28.50    3.50 
  -4  -9  -3   31.20    2.30 
   4  -9   3   32.50    2.20 
   4  -9   3   32.80    2.30 
   5  -9   3   87.59    4.20 
   5  -9   3   79.99    3.70 
   5  -9   3   88.49    5.60 
  -5  -9  -3   78.19    3.90 
   6  -9   3  127.99    7.40 
  -6  -9  -3  135.69    5.50 
   6  -9   3  126.89    6.40 
   7  -9   3    1.90    1.90 
   8  -9   3   19.30    4.10 
   9  -9   3    5.00    2.90 
 -10 -10   3    3.60    2.70 
  10 -10  -3    8.70    2.80 
 -10 -10   3    9.70    2.90 
 -10  10   3    2.20    2.70 
   9 -10  -3    1.00    1.80 
  -9 -10   3   -1.90    1.40 
  -9 -10   3   -1.00    1.60 
  -9  10   3    1.60    2.00 
  -8 -10   3    9.80    2.60 
   8 -10  -3   12.00    2.70 
  -8 -10   3   10.00    2.90 
  -8  10   3    6.40    2.50 
   7 -10  -3   62.39    4.70 
  -7 -10   3   67.49    5.00 
  -7 -10   3   63.99    6.50 
  -7  10   3   45.10    5.20 
  -6 -10   3   17.90    2.90 
   6 -10  -3   22.00    3.00 
  -6 -10   3   21.00    2.40 
  -6 -10   3   24.50    3.90 
  -6  10   3   17.50    3.30 
  -5 -10   3   77.99    3.80 
  -5 -10   3   78.29    5.50 
  -5 -10   3   83.59    4.90 
   5 -10  -3   80.49    4.60 
  -5  10   3   66.99    4.70 
   4 -10  -3   56.09    3.60 
  -4 -10   3   53.29    3.10 
  -4 -10   3   49.90    3.60 
  -4 -10   3   59.09    5.50 
  -4  10   3   56.09    4.00 
   3 -10  -3    7.40    1.60 
  -3 -10   3    8.40    1.40 
  -3 -10   3    6.20    1.70 
  -3 -10   3    8.20    2.10 
  -3  10   3    8.60    1.80 
  -2 -10   3    0.40    0.80 
  -2 -10   3    0.90    1.10 
   2 -10  -3    1.90    1.10 
  -2 -10   3    0.90    0.80 
  -2  10   3    1.00    0.80 
  -1 -10   3  733.43   19.80 
  -1 -10   3  731.93   21.50 
   1 -10  -3  734.03   20.30 
  -1 -10   3  741.03   20.20 
  -1  10   3  723.73   19.50 
   0 -10   3   11.30    2.00 
   0 -10   3   14.90    1.80 
   0 -10  -3   12.10    1.70 
   0 -10   3   11.70    1.70 
   0  10   3   14.60    1.30 
   1 -10   3   75.69    4.00 
   1 -10   3   71.99    3.60 
   1 -10   3   75.99    4.10 
  -1 -10  -3   78.09    3.80 
   1  10   3   72.89    2.40 
  -2 -10  -3    8.80    1.50 
   2 -10   3    8.30    1.50 
   2 -10   3    8.80    1.50 
   2 -10   3    7.90    1.70 
  -3 -10  -3   54.59    3.10 
   3 -10   3   48.80    2.90 
   3 -10   3   53.79    2.90 
   3 -10   3   49.90    3.70 
   4 -10   3   47.70    4.70 
   4 -10   3   50.59    2.90 
   4 -10   3   49.00    2.90 
  -4 -10  -3   53.79    3.20 
  -5 -10  -3   98.59    4.60 
   5 -10   3  101.89    6.20 
   5 -10   3  105.29    4.70 
   5 -10   3  103.29    4.50 
  -6 -10  -3  221.68    8.00 
   6 -10   3  223.78   10.50 
   7 -10   3    5.30    2.30 
   8 -10   3    1.20    1.80 
   9 -10   3   16.50    4.20 
   9 -11  -3   32.40    4.50 
  -9 -11   3   31.50    5.20 
  -9 -11   3   42.70    5.10 
  -9  11   3   44.70    5.90 
  -8 -11   3   13.90    2.90 
  -8 -11   3   16.30    3.60 
   8 -11  -3   13.60    2.90 
  -8  11   3   21.80    4.00 
   7 -11  -3   34.60    4.00 
  -7 -11   3   22.60    3.40 
  -7 -11   3   35.00    5.10 
  -7  11   3   38.40    4.90 
  -6 -11   3    0.30    1.40 
   6 -11  -3    1.40    1.50 
  -6 -11   3    0.80    1.30 
  -6  11   3    3.90    1.70 
  -5 -11   3   58.29    5.80 
   5 -11  -3   49.99    3.70 
  -5 -11   3   52.69    3.10 
  -5 -11   3   43.90    4.30 
  -5  11   3   60.39    5.40 
   4 -11  -3  275.67    9.80 
  -4 -11   3  270.77    8.60 
  -4 -11   3  266.87   11.20 
  -4  11   3  267.47   10.10 
  -3 -11   3  352.66   11.60 
  -3 -11   3  346.07   10.40 
   3 -11  -3  344.67   11.40 
  -3 -11   3  358.16   13.00 
  -3  11   3  346.67   11.60 
  -2 -11   3  407.96   12.10 
  -2 -11   3  415.46   13.00 
   2 -11  -3  406.26   12.90 
  -2 -11   3  418.06   14.30 
  -2  11   3  436.56   12.80 
  -1 -11   3  501.75   15.20 
  -1 -11   3  522.45   14.90 
  -1 -11   3  532.55   16.60 
   1 -11  -3  532.25   15.50 
  -1  11   3  513.05   14.50 
   0 -11   3   55.69    3.90 
   0 -11   3   51.89    3.30 
   0 -11  -3   54.39    3.30 
   0 -11   3   63.39    3.40 
   0  11   3   58.09    2.50 
  -1 -11  -3  366.26   11.30 
   1 -11   3  359.46   11.70 
   1 -11   3  356.76   11.70 
   1 -11   3  342.07   10.90 
   2 -11   3    2.60    1.10 
   2 -11   3    2.60    1.00 
   2 -11   3    1.60    1.10 
  -2 -11  -3    3.00    1.10 
   3 -11   3   25.70    2.40 
   3 -11   3   20.10    2.90 
  -3 -11  -3   27.80    2.70 
   3 -11   3   30.60    2.30 
   4 -11   3    0.40    0.80 
   4 -11   3   -0.30    0.60 
  -4 -11  -3    0.60    0.90 
   4 -11   3    1.60    1.30 
   5 -11   3  164.98    6.30 
  -5 -11  -3  161.58    6.50 
   5 -11   3  159.58    6.70 
   5 -11   3  168.78    8.50 
  -6 -11  -3   -1.00    0.90 
   6 -11   3   -0.10    1.60 
   7 -11   3    0.90    1.80 
   8 -11   3    0.80    2.10 
   9 -11   3    1.00    2.30 
  -9 -12   3   61.89    7.30 
   9 -12  -3   51.49    5.70 
  -9 -12   3   76.29    6.80 
  -9  12   3   53.19    6.20 
  -8 -12   3   -0.60    1.90 
   8 -12  -3    1.40    1.90 
  -8 -12   3    1.20    1.70 
  -8  12   3    1.60    2.20 
   7 -12  -3   -1.00    1.30 
  -7 -12   3    4.00    1.90 
  -7 -12   3    1.60    2.00 
  -7  12   3   -0.30    1.30 
   6 -12  -3   24.10    3.20 
  -6 -12   3   28.50    4.70 
  -6 -12   3   22.50    3.30 
  -6  12   3   28.50    4.10 
  -5 -12   3  195.68    9.70 
   5 -12  -3  184.08    8.00 
  -5 -12   3  190.68    8.40 
  -5  12   3  206.58    8.90 
   4 -12  -3  125.59    6.10 
  -4 -12   3  125.69    6.20 
  -4 -12   3  132.89    5.10 
  -4 -12   3  133.89    7.50 
  -4  12   3  129.49    6.50 
   3 -12  -3  444.66   14.30 
  -3 -12   3  454.45   13.20 
  -3 -12   3  458.15   16.00 
  -3 -12   3  469.45   14.60 
  -3  12   3  474.25   14.60 
  -2 -12   3  403.86   13.20 
   2 -12  -3  429.36   13.30 
  -2 -12   3  428.36   12.50 
  -2 -12   3  410.56   14.50 
  -2  12   3  427.06   12.90 
  -1 -12   3   14.80    2.70 
   1 -12  -3   11.80    2.00 
  -1 -12   3    9.60    1.90 
  -1 -12   3   13.90    1.90 
  -1  12   3   12.10    1.60 
   0 -12  -3    6.20    1.40 
   0 -12   3    4.00    1.10 
   0 -12   3    6.90    1.70 
  -1 -12  -3    0.90    0.90 
   1 -12   3    0.90    1.10 
   1 -12   3    1.80    1.20 
   1 -12   3    0.80    0.90 
   2 -12   3  113.19    5.70 
   2 -12   3  110.09    4.90 
  -2 -12  -3  107.39    5.00 
   2 -12   3   98.79    4.90 
   3 -12   3   15.50    2.00 
   3 -12   3   13.50    1.90 
   3 -12   3   18.10    2.90 
  -3 -12  -3   19.50    2.40 
   4 -12   3   29.20    2.80 
   4 -12   3   24.00    2.30 
   4 -12   3   23.20    3.50 
  -4 -12  -3   24.30    2.70 
   5 -12   3   33.20    4.30 
  -5 -12  -3   34.30    3.20 
   5 -12   3   34.10    3.00 
  -6 -12  -3   12.00    2.10 
   6 -12   3    7.60    2.50 
   7 -12   3   18.10    3.80 
   8 -12   3   -1.30    1.80 
   9 -12   3    0.20    2.30 
  -9 -13   3   13.00    3.80 
   9 -13  -3   17.50    3.50 
  -9 -13   3   14.40    3.20 
  -9  13   3   13.90    3.50 
   8 -13  -3    7.90    2.60 
  -8 -13   3    9.90    2.60 
  -8 -13   3    9.50    3.10 
  -8  13   3    7.10    3.10 
   7 -13  -3   -0.90    1.50 
  -7 -13   3   -1.90    1.20 
  -7 -13   3    0.00    1.80 
  -7  13   3    0.80    1.60 
  -6 -13   3    6.70    2.50 
   6 -13  -3    1.90    1.60 
  -6 -13   3    2.20    1.40 
  -6  13   3    4.20    2.10 
   5 -13  -3   56.29    4.10 
  -5 -13   3   49.70    5.70 
  -5 -13   3   47.30    4.50 
  -5  13   3   51.39    5.10 
  -4 -13   3   21.90    3.60 
   4 -13  -3   27.90    3.20 
  -4 -13   3   27.70    3.30 
  -4  13   3   28.70    3.60 
  -3 -13   3   14.80    2.90 
  -3 -13   3   17.50    2.00 
   3 -13  -3   15.60    2.40 
  -3 -13   3   13.80    2.40 
  -3  13   3   16.50    2.40 
  -2 -13   3  526.95   15.80 
  -2 -13   3  513.65   17.20 
  -2 -13   3  510.95   14.80 
   2 -13  -3  509.35   15.70 
  -2  13   3  500.85   15.20 
  -1 -13   3  497.75   16.80 
  -1 -13   3  540.85   15.30 
   1 -13  -3  528.65   15.90 
  -1 -13   3  502.65   15.60 
  -1  13   3  516.65   14.60 
   0 -13   3    2.90    1.60 
   0 -13   3   -0.40    0.90 
   0 -13   3    0.80    1.00 
   0 -13  -3    3.80    1.40 
   1 -13   3   50.69    3.70 
   1 -13   3   61.59    4.00 
  -1 -13  -3   52.99    3.60 
   1 -13   3   54.79    3.50 
   2 -13   3    5.60    1.40 
  -2 -13  -3    4.00    1.50 
   2 -13   3    6.50    1.60 
   2 -13   3    4.10    1.50 
   3 -13   3   17.60    2.90 
   3 -13   3   24.80    2.50 
  -3 -13  -3   19.70    2.60 
   3 -13   3   18.10    2.30 
   4 -13   3    0.90    1.50 
   4 -13   3    3.40    1.10 
  -4 -13  -3    3.40    1.40 
   4 -13   3    3.50    1.30 
   5 -13   3   -1.00    1.40 
   5 -13   3   -0.20    0.90 
  -5 -13  -3    0.20    1.00 
  -6 -13  -3   67.69    4.30 
   6 -13   3   65.59    6.70 
   7 -13   3   47.80    6.00 
   8 -13   3   20.00    4.30 
  -8 -14   3   -1.60    1.30 
  -8 -14   3    5.00    2.60 
   8 -14  -3    1.40    1.70 
  -8  14   3    4.00    2.70 
  -7 -14   3   -0.80    1.70 
  -7 -14   3   -0.70    1.50 
   7 -14  -3    2.80    1.70 
  -7  14   3    5.10    2.40 
   6 -14  -3  104.89    6.10 
  -6 -14   3  117.59    7.90 
  -6 -14   3  111.69    6.40 
  -6  14   3  104.09    6.70 
   5 -14  -3    4.10    1.80 
  -5 -14   3    4.80    2.40 
  -5 -14   3    5.40    1.80 
  -5  14   3    2.70    1.70 
   4 -14  -3   24.50    3.20 
  -4 -14   3   31.60    4.50 
  -4 -14   3   27.50    3.40 
  -4  14   3   25.10    3.30 
  -3 -14   3    5.80    1.70 
  -3 -14   3    8.70    1.80 
  -3 -14   3    8.30    2.50 
   3 -14  -3    8.60    1.90 
  -3  14   3    8.80    2.00 
  -2 -14   3   19.60    3.20 
  -2 -14   3   30.40    2.90 
   2 -14  -3   26.90    3.10 
  -2 -14   3   26.60    3.20 
  -2  14   3   26.40    2.80 
  -1 -14   3  832.52   22.80 
  -1 -14   3  775.62   23.10 
   1 -14  -3  840.42   23.50 
  -1 -14   3  833.02   24.80 
   0 -14   3  193.08    7.60 
   0 -14  -3  179.68    7.60 
   0 -14   3  193.48    8.50 
   0 -14   3  183.48    7.50 
   1 -14   3   43.80    3.90 
   1 -14   3   44.90    4.10 
   1 -14   3   38.30    3.90 
  -1 -14  -3   36.40    3.50 
  -2 -14  -3   -0.90    0.80 
   2 -14   3    0.10    0.90 
   2 -14   3    0.30    1.00 
   2 -14   3    2.90    1.40 
   3 -14   3   26.80    2.70 
  -3 -14  -3   19.50    2.70 
   3 -14   3   30.40    3.10 
   3 -14   3   24.40    3.40 
  -4 -14  -3   22.20    2.90 
   4 -14   3   18.80    3.40 
   4 -14   3   19.90    2.60 
  -5 -14  -3    7.00    1.80 
   5 -14   3    8.00    2.60 
   5 -14   3    4.60    1.50 
   6 -14   3   61.29    6.50 
  -6 -14  -3   58.59    4.20 
   7 -14   3   -0.80    1.60 
   8 -14   3   -0.20    2.10 
   8 -15  -3    2.20    2.00 
  -8 -15   3    4.80    2.90 
  -8 -15   3    2.50    2.00 
  -8  15   3    3.20    2.30 
  -7 -15   3   -0.10    1.90 
   7 -15  -3   -1.70    1.40 
  -7 -15   3    1.50    1.60 
  -7  15   3   -1.50    1.30 
  -6 -15   3   -0.30    1.30 
  -6 -15   3   -0.40    1.90 
   6 -15  -3   -0.10    1.20 
  -6  15   3   -0.30    1.60 
  -5 -15   3   12.50    3.20 
   5 -15  -3   15.70    2.70 
  -5 -15   3   18.00    3.00 
  -5  15   3   12.00    2.70 
  -4 -15   3    5.90    2.40 
   4 -15  -3    2.30    1.50 
  -4 -15   3    2.40    1.40 
  -4  15   3    3.80    1.80 
  -3 -15   3   21.20    3.70 
  -3 -15   3   17.40    2.70 
   3 -15  -3   17.40    2.80 
  -3  15   3   16.60    2.60 
   2 -15  -3    2.60    1.60 
  -2 -15   3    2.60    1.40 
  -2 -15   3    3.00    1.30 
  -2 -15   3    5.20    2.00 
  -2  15   3    3.00    1.30 
  -1 -15   3  137.29    6.10 
   1 -15  -3  135.69    6.60 
  -1 -15   3  138.89    7.40 
  -1 -15   3  140.59    6.60 
   0 -15   3   14.10    2.20 
   0 -15   3   10.70    2.10 
   0 -15  -3   11.60    2.20 
   0 -15   3   11.30    2.40 
   1 -15   3    0.60    1.10 
  -1 -15  -3    0.60    1.10 
   1 -15   3   -0.40    1.10 
   1 -15   3   -0.20    1.00 
   2 -15   3    2.60    1.40 
   2 -15   3    3.10    1.60 
   2 -15   3    2.20    1.30 
  -2 -15  -3    1.10    1.20 
   3 -15   3    0.20    1.30 
  -3 -15  -3    0.30    1.10 
   3 -15   3   -0.80    0.90 
   3 -15   3    0.00    1.00 
   4 -15   3    3.50    1.50 
  -4 -15  -3   -0.80    1.10 
   4 -15   3   -0.10    1.40 
   5 -15   3   -1.70    1.50 
   5 -15   3    0.70    1.30 
  -5 -15  -3    0.80    1.30 
   6 -15   3   39.80    5.60 
  -6 -15  -3   31.70    3.60 
   7 -15   3   -0.40    2.00 
   8 -16  -3    4.10    2.30 
  -8 -16   3    3.90    3.20 
  -8  16   3    6.00    2.50 
  -7 -16   3    4.10    2.20 
   7 -16  -3    5.90    2.30 
  -7 -16   3    7.30    3.10 
  -7  16   3    9.70    2.90 
   6 -16  -3   -0.50    1.20 
  -6 -16   3    2.90    2.40 
  -6 -16   3    1.30    1.90 
  -6  16   3   -1.60    1.60 
  -5 -16   3    2.30    1.70 
   5 -16  -3    0.00    1.30 
  -5 -16   3   -0.50    1.60 
  -5  16   3   -0.90    1.40 
  -4 -16   3   31.40    3.90 
  -4 -16   3   36.40    5.10 
   4 -16  -3   32.50    3.80 
  -4  16   3   31.30    3.80 
  -3 -16   3   70.49    6.70 
  -3 -16   3   69.29    4.90 
   3 -16  -3   78.29    4.90 
  -3  16   3   75.19    4.60 
   2 -16  -3    5.90    1.90 
  -2 -16   3    5.30    2.10 
  -2 -16   3    3.40    1.50 
   1 -16  -3   17.20    2.80 
  -1 -16   3   11.20    2.00 
  -1 -16   3   15.60    3.00 
  -1 -16   3   11.60    2.30 
   0 -16   3    1.70    1.40 
   0 -16   3    1.30    1.40 
   0 -16   3    3.40    1.50 
   0 -16  -3    1.90    1.40 
   1 -16   3   21.20    3.10 
   1 -16   3   21.90    3.00 
   1 -16   3   18.10    2.90 
  -1 -16  -3   15.80    2.70 
   2 -16   3   11.70    2.50 
   2 -16   3   12.20    2.30 
  -2 -16  -3    9.80    2.10 
   2 -16   3   12.50    2.30 
   3 -16   3   15.70    2.90 
  -3 -16  -3    6.70    1.80 
   3 -16   3   11.10    2.30 
  -4 -16  -3    6.80    2.00 
   4 -16   3    6.10    2.30 
   4 -16   3    2.70    1.60 
   5 -16   3    7.60    2.10 
   5 -16   3   10.40    2.90 
  -5 -16  -3    5.60    1.90 
   6 -16   3   35.10    5.20 
  -6 -16  -3   37.30    4.10 
   7 -16   3   33.20    5.30 
   7 -17  -3    1.20    1.90 
  -7 -17   3   -0.30    1.90 
  -7 -17   3    1.40    1.80 
  -7  17   3    0.90    1.90 
   6 -17  -3    5.50    2.00 
  -6 -17   3    9.80    2.70 
  -6 -17   3    8.90    3.30 
  -6  17   3    6.40    2.50 
  -5 -17   3   34.90    5.30 
   5 -17  -3   40.10    4.40 
  -5 -17   3   36.40    4.60 
  -5  17   3   43.60    4.80 
   4 -17  -3   15.20    2.80 
  -4 -17   3   16.40    3.70 
  -4 -17   3   16.20    2.90 
  -4  17   3   11.80    2.50 
  -3 -17   3    6.20    2.40 
  -3 -17   3    8.50    2.30 
   3 -17  -3    8.10    2.30 
   2 -17  -3   69.29    4.80 
  -2 -17   3   71.49    6.60 
  -2 -17   3   74.19    5.00 
  -1 -17   3   27.60    3.40 
  -1 -17   3   28.60    4.00 
   1 -17  -3   26.80    3.50 
   0 -17   3   52.19    3.90 
   0 -17   3   43.80    4.30 
   0 -17  -3   42.10    4.30 
   0 -17   3   46.40    4.90 
   1 -17   3    0.60    1.50 
  -1 -17  -3    0.50    1.20 
   1 -17   3    0.30    1.30 
   1 -17   3    0.00    1.30 
   2 -17   3   12.50    2.40 
   2 -17   3   16.60    3.00 
  -2 -17  -3   16.20    2.80 
   2 -17   3   13.30    3.00 
   3 -17   3    4.00    2.00 
   3 -17   3    1.20    1.50 
  -3 -17  -3    0.40    1.40 
  -4 -17  -3    3.40    1.80 
   4 -17   3    3.60    1.80 
   4 -17   3    3.90    2.20 
   5 -17   3    4.00    1.80 
   5 -17   3    1.90    2.10 
  -5 -17  -3    3.60    1.70 
  -6 -17  -3   15.50    2.80 
   6 -17   3   16.10    3.80 
  -6 -18   3    6.80    2.50 
   6 -18  -3    8.90    2.60 
  -6 -18   3    3.30    2.60 
  -6  18   3    5.70    2.50 
  -5 -18   3   47.80    6.30 
  -5 -18   3   59.09    5.70 
   5 -18  -3   48.90    5.10 
  -5  18   3   36.50    5.00 
  -4 -18   3   -0.70    1.60 
  -4 -18   3    0.20    1.40 
   4 -18  -3    2.90    1.90 
   3 -18  -3    4.80    1.80 
  -3 -18   3    4.30    1.90 
  -3 -18   3    7.20    2.70 
  -2 -18   3   36.30    4.20 
   2 -18  -3   39.70    4.50 
  -2 -18   3   39.00    5.10 
  -1 -18   3   55.49    5.00 
  -1 -18   3   46.40    5.10 
   1 -18  -3   51.99    4.90 
   0 -18  -3   21.30    3.20 
   0 -18   3   26.80    3.90 
   0 -18   3   25.50    3.60 
  -1 -18  -3   -0.70    1.50 
   1 -18   3   -1.30    1.20 
   1 -18   3   -0.70    1.30 
   1 -18   3   -0.10    1.10 
  -2 -18  -3    0.60    1.40 
   2 -18   3    1.40    1.50 
   2 -18   3    0.40    1.20 
   3 -18   3    0.20    1.60 
  -3 -18  -3    0.50    1.20 
   3 -18   3   -2.20    1.10 
   4 -18   3    4.30    2.00 
   4 -18   3    5.90    2.40 
  -4 -18  -3    3.80    1.70 
   5 -18   3   -1.30    1.40 
   5 -18   3   -2.00    1.80 
  -5 -18  -3    0.80    1.70 
  -6 -18  -3   13.90    2.90 
   6 -18   3    8.60    3.10 
  -6 -19   3   51.99    5.70 
  -6 -19   3   35.20    5.80 
   6 -19  -3   49.40    5.40 
   5 -19  -3    9.40    2.50 
  -5 -19   3    4.90    2.70 
  -5 -19   3    8.90    2.60 
  -4 -19   3   11.30    2.70 
  -4 -19   3    4.70    2.40 
   4 -19  -3    9.50    2.50 
   3 -19  -3    3.80    2.00 
  -3 -19   3    0.90    2.10 
  -3 -19   3    1.90    1.70 
   2 -19  -3    0.10    1.50 
  -2 -19   3   -1.50    1.50 
  -2 -19   3    0.40    1.50 
  -1 -19   3  167.48    8.20 
   1 -19  -3  180.08    8.60 
  -1 -19   3  166.68    9.00 
   0 -19   3   -0.10    1.50 
   0 -19   3   -1.90    1.20 
   0 -19  -3    0.00    1.60 
  -1 -19  -3    4.60    2.10 
   1 -19   3    4.00    1.80 
  -2 -19  -3    0.00    1.30 
   2 -19   3    0.20    1.50 
   2 -19   3    0.10    1.40 
  -3 -19  -3    2.50    1.70 
   3 -19   3    3.30    1.80 
   3 -19   3   -0.80    1.60 
  -4 -19  -3   16.40    3.00 
   4 -19   3   10.30    3.00 
   4 -19   3   14.20    2.90 
   5 -19   3   31.90    5.00 
  -5 -19  -3   29.70    4.10 
   5 -20  -3    6.40    2.40 
  -5 -20   3   17.80    3.50 
  -5 -20   3    3.40    2.80 
   4 -20  -3    6.20    2.20 
  -4 -20   3    8.00    3.20 
  -4 -20   3   10.30    3.00 
   3 -20  -3    1.00    1.40 
  -3 -20   3   -1.40    1.70 
  -3 -20   3    2.70    2.00 
   2 -20  -3   10.90    2.70 
  -2 -20   3   17.20    3.30 
  -2 -20   3    9.80    2.70 
   1 -20  -3   47.50    5.10 
  -1 -20   3   50.59    5.70 
  -1 -20   3   36.80    4.50 
   0 -20   3   35.50    4.40 
   0 -20   3   35.20    4.60 
   0 -20  -3   38.60    4.60 
   1 -20   3    0.40    1.40 
  -1 -20  -3    0.60    1.60 
   2 -20   3    5.40    2.20 
  -2 -20  -3    5.40    2.20 
   3 -20   3    0.70    1.60 
  -3 -20  -3    3.00    1.80 
   3 -20   3    1.60    1.90 
   4 -20   3    2.80    1.90 
  -4 -20  -3    4.50    2.20 
   4 -20   3    7.20    2.70 
  -4 -21   3   -0.70    1.70 
  -4 -21   3    1.70    1.90 
   4 -21  -3   -0.50    1.80 
   3 -21  -3    0.80    1.80 
  -3 -21   3   -1.00    1.50 
  -3 -21   3    0.50    2.10 
  -2 -21   3    0.50    2.00 
  -2 -21   3    0.00    1.60 
   2 -21  -3    0.20    1.90 
   1 -21  -3    4.00    2.20 
  -1 -21   3   10.40    2.80 
  -1 -21   3    8.20    2.80 
   0 -21   3   25.60    3.80 
   0 -21  -3   29.40    4.20 
  -1 -21  -3   26.10    4.00 
   1 -21   3   24.80    3.80 
   2 -21   3    6.50    2.30 
  -2 -21  -3    5.60    2.40 
   3 -21   3    4.20    2.20 
  -3 -21  -3    6.00    2.30 
  -2 -22   3   -0.70    1.90 
  -2 -22   3   -0.40    1.70 
   2 -22  -3   -1.30    1.40 
  -1 -22   3    0.20    2.00 
   1 -22  -3    4.70    2.30 
   0 -22   3  108.69    7.00 
   0 -22  -3  117.69    7.20 
  -1 -22  -3    2.60    2.10 
   1 -22   3    4.40    2.10 
 -11   0   4    0.50    1.80 
  11   0  -4    2.40    2.20 
 -11   0   4    0.20    1.80 
  10   0  -4    4.30    2.40 
 -10   0   4    1.70    1.80 
  -9   0   4   25.10    3.60 
   9   0  -4   29.90    4.20 
  -8   0   4   31.30    3.80 
   8   0  -4   31.20    4.20 
  -7   0   4    4.20    1.50 
   7   0  -4    2.10    1.60 
  -7   0   4    3.20    1.50 
  -6   0   4    2.60    1.20 
   6   0  -4    2.70    1.50 
  -6   0   4    4.50    1.50 
  -5   0   4    1.70    1.00 
   5   0  -4    3.40    1.30 
  -5   0   4    2.90    1.10 
   4   0  -4  323.97   10.60 
  -4   0   4  298.77   10.00 
  -4   0   4  312.87    9.90 
  -3   0   4 1232.18   31.90 
   3   0  -4 1202.88   32.30 
  -3   0   4 1276.57   32.00 
  -2   0   4  957.70   24.80 
   2   0  -4  949.01   25.00 
  -1   0   4    2.90    0.80 
   1   0  -4    2.00    0.70 
  -1   0   4    2.00    0.80 
   0   0   4 1432.26   35.60 
   0   0  -4 1401.36   35.10 
   0   0   4 1412.66   35.60 
   1   0   4 2115.19   52.09 
   1   0   4 2095.39   52.29 
  -1   0  -4 2106.79   50.99 
   2   0   4  166.88    5.80 
   2   0   4  160.78    6.10 
   3   0   4  424.76   12.90 
   3   0   4  398.16   12.20 
   4   0   4  494.25   15.40 
   4   0   4  495.25   14.80 
   5   0   4   92.69    5.40 
   5   0   4  100.09    5.20 
   6   0   4   58.49    4.50 
   6   0   4   64.59    4.40 
   7   0   4   17.50    2.90 
   7   0   4   22.90    3.60 
   8   0   4   39.50    4.80 
   8   0   4   54.19    5.80 
   9   0   4    4.40    2.20 
  11  -1  -4   24.70    4.60 
 -11  -1   4   27.30    4.60 
 -11  -1   4   21.90    3.90 
  11   1  -4   20.70    4.10 
 -11   1   4   24.70    4.30 
 -10  -1   4    3.10    1.90 
 -10  -1   4    3.00    2.20 
  10  -1  -4    2.30    2.00 
 -10   1   4    2.10    1.70 
  10   1  -4    5.00    2.40 
   9  -1  -4    6.40    2.50 
  -9  -1   4    5.80    2.10 
  -9   1   4    5.70    2.20 
   9   1  -4    1.50    1.80 
  -8  -1   4   64.39    4.60 
  -8  -1   4   63.79    4.70 
   8  -1  -4   70.09    6.20 
   8   1  -4   66.39    5.10 
  -8   1   4   60.39    4.70 
  -7  -1   4  158.18    7.20 
  -7  -1   4  164.08    7.30 
   7  -1  -4  162.28    7.80 
   7   1  -4  159.68    7.80 
  -7   1   4  159.38    7.50 
  -7   1   4  153.38    6.60 
  -6  -1   4   80.19    4.60 
  -6  -1   4   83.69    4.70 
   6  -1  -4   81.29    5.00 
  -6   1   4   83.09    4.80 
  -6   1   4   79.29    4.20 
   6   1  -4  100.39    5.40 
  -5  -1   4   13.90    2.10 
  -5  -1   4    8.80    1.70 
   5  -1  -4   12.50    2.20 
  -5   1   4    8.10    1.50 
  -5   1   4   10.40    1.90 
   5   1  -4   10.30    2.00 
   4  -1  -4  102.79    4.90 
  -4  -1   4   98.39    4.70 
  -4  -1   4   95.79    4.50 
   4   1  -4  105.19    5.00 
  -4   1   4  101.89    4.70 
  -4   1   4  105.29    4.40 
   3  -1  -4  141.49    5.60 
  -3  -1   4  142.59    5.60 
  -3  -1   4  144.39    5.40 
   3   1  -4  136.39    5.60 
  -3   1   4  136.19    5.10 
  -3   1   4  134.19    5.30 
   2  -1  -4   48.20    2.70 
  -2  -1   4   43.20    2.70 
  -2  -1   4   50.29    2.70 
  -2   1   4   51.79    2.70 
  -2   1   4   48.80    2.50 
   2   1  -4   46.00    2.70 
  -1  -1   4  266.57    8.10 
   1  -1  -4  254.97    7.80 
  -1  -1   4  261.97    8.20 
  -1   1   4  268.97    8.00 
   1   1  -4  264.17    8.00 
  -1   1   4  260.97    7.80 
   0  -1   4  197.18    6.30 
   0  -1  -4  186.18    5.80 
   0  -1   4  202.28    6.40 
   0   1  -4  194.38    5.90 
   0   1   4  191.08    6.20 
   0   1   4  187.88    6.20 
   1  -1   4    1.30    0.40 
   1  -1   4    1.70    0.70 
  -1  -1  -4    0.30    0.40 
   1  -1   4    0.20    0.60 
   1   1   4    0.40    0.60 
  -1   1  -4    0.00    0.40 
   1   1   4    0.60    0.50 
   2  -1   4   38.30    2.40 
   2  -1   4   33.30    2.30 
   2   1   4   38.90    2.60 
   2   1   4   37.70    2.20 
   3  -1   4  152.78    6.10 
   3  -1   4  148.09    5.90 
   3   1   4  151.08    5.70 
   3   1   4  151.88    6.30 
   4  -1   4  120.09    5.30 
   4  -1   4  107.69    5.30 
   4   1   4  109.59    5.00 
   4   1   4  105.69    5.50 
   5  -1   4    1.20    1.20 
   5  -1   4    1.30    1.10 
   5   1   4    0.80    1.00 
   5   1   4   -0.40    1.10 
   6  -1   4    5.60    1.90 
   6  -1   4    5.80    1.80 
   6   1   4    6.70    2.10 
   6   1   4   11.30    2.20 
   7  -1   4   16.50    3.10 
   7  -1   4   20.30    3.20 
   7   1   4   19.50    3.00 
   7   1   4   18.50    3.30 
   8  -1   4   10.20    2.50 
   8  -1   4   16.40    3.20 
   8   1   4    7.00    2.30 
   8   1   4    9.70    2.70 
   9  -1   4    1.30    1.60 
   9  -1   4   -1.90    1.40 
   9   1   4    0.60    1.80 
  10  -1   4    4.40    2.40 
 -11  -2   4    2.90    1.90 
  11  -2  -4   -0.60    2.10 
 -11  -2   4    4.40    2.30 
 -11   2   4    0.90    2.00 
  11   2  -4    2.30    2.20 
  10  -2  -4    7.60    2.80 
 -10  -2   4    5.00    2.00 
 -10  -2   4   10.70    3.10 
 -10   2   4    8.60    2.70 
  10   2  -4    8.20    2.70 
  -9  -2   4    4.00    1.90 
  -9  -2   4    0.90    1.70 
   9  -2  -4   -0.70    1.70 
   9   2  -4    0.60    1.70 
  -9   2   4    1.00    1.40 
  -8  -2   4    3.30    1.50 
  -8  -2   4   -0.50    1.20 
   8  -2  -4    2.50    1.70 
   8   2  -4    1.10    1.50 
  -8   2   4    2.50    1.80 
  -7  -2   4  192.98    8.20 
   7  -2  -4  201.58    8.90 
  -7  -2   4  206.98    8.70 
   7   2  -4  201.08    9.00 
  -7   2   4  202.88    8.80 
  -6  -2   4  100.49    5.10 
   6  -2  -4   99.29    5.50 
  -6  -2   4   87.79    5.00 
   6   2  -4   89.29    5.40 
  -6   2   4   93.49    5.20 
  -6   2   4   89.69    4.30 
  -5  -2   4    6.40    1.60 
   5  -2  -4    8.20    1.80 
  -5  -2   4    5.60    1.40 
   5   2  -4    4.90    1.50 
  -5   2   4    7.50    1.70 
  -5   2   4    8.90    1.40 
   4  -2  -4    1.20    1.00 
  -4  -2   4    1.80    0.90 
  -4  -2   4    1.90    1.00 
   4   2  -4    2.30    1.20 
  -4   2   4    3.50    0.90 
  -4   2   4    4.00    1.20 
  -3  -2   4    4.60    1.20 
  -3  -2   4    4.20    1.00 
   3  -2  -4    3.80    1.10 
  -3   2   4    3.80    1.00 
   3   2  -4    4.10    1.10 
  -3   2   4    4.60    0.90 
  -2  -2   4   41.70    2.50 
   2  -2  -4   39.70    2.50 
  -2  -2   4   40.90    2.70 
  -2   2   4   50.19    2.70 
  -2   2   4   42.20    2.10 
   2   2  -4   47.20    2.70 
  -1  -2   4   21.90    2.00 
  -1  -2   4   21.60    2.10 
   1  -2  -4   19.60    1.50 
  -1   2   4   19.60    1.80 
  -1   2   4   19.50    1.40 
   1   2  -4   17.70    1.80 
   0  -2   4  457.55   12.70 
   0  -2   4  447.06   12.00 
   0  -2   4  451.85   12.60 
   0  -2  -4  441.86   11.90 
   0   2   4  434.86   12.40 
   0   2   4  455.25   12.30 
   0   2  -4  442.46   12.00 
   1  -2   4    4.50    1.00 
   1  -2   4    5.10    0.60 
   1  -2   4   12.80    1.50 
  -1  -2  -4    3.50    0.60 
   1   2   4    5.00    1.10 
   1   2   4    3.20    0.80 
   2  -2   4  127.89    5.00 
   2  -2   4  119.29    4.80 
  -2  -2  -4  118.39    3.40 
   2   2   4  125.79    5.30 
   2   2   4  118.79    4.40 
   3  -2   4  160.28    6.20 
   3  -2   4  155.08    6.10 
  -3  -2  -4  150.98    4.00 
   3   2   4  155.18    6.50 
   3   2   4  153.48    5.60 
  -4  -2  -4    0.70    0.30 
   4  -2   4   -0.50    0.80 
   4  -2   4    1.40    1.00 
   4   2   4   -0.60    0.90 
   4   2   4    0.20    0.70 
   5  -2   4  126.79    6.20 
   5  -2   4  126.49    6.10 
   5   2   4  128.29    5.70 
   5   2   4  118.99    6.50 
   6  -2   4   98.89    5.70 
   6  -2   4  104.79    5.80 
   6   2   4   99.09    6.20 
   6   2   4   96.69    5.20 
   7  -2   4   -1.00    1.10 
   7  -2   4   -1.10    1.00 
   7   2   4    0.10    1.10 
   7   2   4    2.20    1.60 
   8  -2   4    0.60    1.60 
   8  -2   4   -0.30    1.40 
   8   2   4   -1.60    1.00 
   8   2   4    0.90    1.60 
   9  -2   4    7.90    2.50 
   9  -2   4    6.10    2.40 
  10  -2   4    0.90    2.20 
  11  -3  -4    3.30    2.60 
 -11  -3   4    5.40    2.40 
 -11  -3   4    2.70    2.20 
 -11   3   4    6.50    2.80 
  11   3  -4    6.30    2.60 
 -10  -3   4   11.80    2.70 
  10  -3  -4   16.20    3.70 
 -10  -3   4   18.90    3.60 
 -10   3   4   14.10    3.10 
  10   3  -4   20.70    3.80 
  -9  -3   4   22.90    3.50 
  -9  -3   4   22.80    3.90 
  -9  -3   4   27.00    4.00 
   9  -3  -4   24.00    3.90 
   9   3  -4   22.50    3.90 
  -9   3   4   29.90    4.10 
  -8  -3   4   46.90    4.90 
   8  -3  -4   38.80    4.60 
  -8  -3   4   40.50    4.60 
  -8  -3   4   40.80    4.10 
   8   3  -4   45.40    4.90 
  -8   3   4   40.10    4.60 
  -7  -3   4   30.80    3.80 
   7  -3  -4   26.60    3.60 
  -7  -3   4   28.20    3.60 
  -7  -3   4   42.20    4.00 
   7   3  -4   30.80    4.00 
  -7   3   4   35.10    4.10 
   6  -3  -4   44.50    4.20 
  -6  -3   4   42.60    3.80 
  -6  -3   4   46.80    4.40 
   6   3  -4   34.50    3.80 
  -6   3   4   42.40    4.10 
  -6   3   4   41.20    2.60 
  -5  -3   4   19.20    2.70 
  -5  -3   4   16.90    2.30 
   5  -3  -4   11.70    2.10 
  -5   3   4   14.10    1.60 
  -5   3   4   15.70    2.40 
   5   3  -4   15.40    2.50 
  -4  -3   4  469.85   13.80 
  -4  -3   4  475.15   14.60 
   4  -3  -4  484.65   14.30 
  -4   3   4  449.46   12.70 
  -4   3   4  473.25   14.20 
   4   3  -4  466.95   14.60 
   3  -3  -4   63.69    3.30 
  -3  -3   4   51.29    2.90 
  -3  -3   4   49.00    3.30 
   3   3  -4   52.39    3.30 
  -3   3   4   56.49    2.40 
  -3   3   4   51.39    3.00 
  -2  -3   4   91.09    4.00 
  -2  -3   4   96.59    4.50 
  -2  -3   4   96.19    4.00 
   2  -3  -4   86.39    3.90 
  -2   3   4   90.19    3.90 
  -2   3   4   86.99    3.30 
   2   3  -4   87.79    4.10 
   1  -3  -4  501.25   13.80 
  -1  -3   4  516.15   14.00 
  -1  -3   4  511.45   14.20 
  -1  -3   4  499.15   14.60 
   1   3  -4  491.65   14.00 
  -1   3   4  528.25   14.00 
  -1   3   4  512.85   13.80 
   0  -3   4  630.04   17.50 
   0  -3   4  644.64   17.20 
   0  -3  -4  630.34   16.50 
   0  -3   4  653.13   16.60 
   0   3   4  633.94   17.20 
   0   3   4  633.64   16.80 
   0   3  -4  634.04   16.70 
   1  -3   4  466.35   12.00 
  -1  -3  -4  449.66   12.10 
   1  -3   4  475.65   13.20 
   1  -3   4  468.75   13.10 
   1   3   4  467.35   13.60 
   1   3   4  462.25   12.60 
  -2  -3  -4  746.63   18.80 
   2  -3   4  768.62   20.30 
   2  -3   4  755.12   18.50 
   2  -3   4  769.32   20.70 
   2   3   4  740.83   21.10 
   2   3   4  759.22   19.70 
   3  -3   4  786.72   21.30 
   3  -3   4  784.62   21.70 
  -3  -3  -4  779.52   19.30 
   3   3   4  782.92   22.30 
   3   3   4  768.92   20.70 
   4  -3   4  287.47    9.80 
   4  -3   4  284.77   10.10 
  -4  -3  -4  280.77    7.50 
   4   3   4  294.87   10.70 
   4   3   4  273.07    9.10 
   5  -3   4    7.90    1.90 
   5  -3   4    7.60    2.00 
   5   3   4    7.30    2.20 
   5   3   4    8.10    1.60 
   6  -3   4   36.40    4.00 
   6  -3   4   37.20    3.90 
   6   3   4   36.70    4.50 
   6   3   4   31.80    3.40 
   7  -3   4    7.50    2.30 
   7  -3   4    6.30    2.00 
   7   3   4   11.90    2.40 
   7   3   4   10.80    2.60 
   8  -3   4    4.40    2.00 
   8  -3   4    3.40    1.80 
   8   3   4    7.00    2.50 
   9  -3   4    1.70    1.80 
   9  -3   4    0.90    1.60 
  10  -3   4   10.30    3.50 
 -10  -4   4   49.10    5.60 
  10  -4  -4   33.00    4.70 
 -10  -4   4   44.80    4.90 
  10   4  -4   38.40    5.00 
 -10   4   4   44.90    5.50 
   9  -4  -4    0.40    1.70 
  -9  -4   4   -0.10    1.50 
  -9  -4   4   -0.70    1.40 
  -9  -4   4    1.00    1.30 
  -9   4   4    1.00    1.70 
   9   4  -4    0.50    1.60 
  -8  -4   4   13.80    3.00 
  -8  -4   4   13.10    2.50 
   8  -4  -4   14.90    3.00 
  -8  -4   4   14.90    3.00 
  -8   4   4   13.20    2.90 
   8   4  -4   17.40    3.20 
  -7  -4   4   41.90    4.50 
   7  -4  -4   45.70    4.80 
  -7  -4   4   40.30    4.20 
  -7  -4   4   50.79    3.70 
   7   4  -4   45.90    4.60 
  -7   4   4   54.29    5.00 
   6  -4  -4  155.18    7.10 
  -6  -4   4  139.59    7.00 
  -6  -4   4  139.19    6.90 
  -6  -4   4  148.09    6.40 
  -6   4   4  146.59    7.00 
   6   4  -4  146.59    7.20 
  -5  -4   4  645.54   19.50 
  -5  -4   4  654.73   18.40 
  -5  -4   4  634.24   19.10 
   5  -4  -4  622.04   18.90 
   5   4  -4  641.14   19.40 
  -5   4   4  646.34   16.70 
  -5   4   4  641.44   19.10 
  -4  -4   4  202.28    7.10 
  -4  -4   4  210.58    8.20 
   4  -4  -4  200.88    7.50 
  -4  -4   4  191.78    7.60 
  -4   4   4  206.08    7.70 
   4   4  -4  190.98    7.80 
  -4   4   4  197.78    5.90 
  -3  -4   4   91.09    4.80 
   3  -4  -4   98.19    4.40 
  -3  -4   4   95.19    4.50 
  -3  -4   4   97.09    4.20 
   3   4  -4   94.29    4.60 
  -3   4   4   96.29    4.40 
  -3   4   4   92.59    3.30 
  -2  -4   4 1378.86   35.60 
   2  -4  -4 1363.86   35.30 
  -2  -4   4 1407.96   36.40 
  -2  -4   4 1370.86   35.30 
  -2   4   4 1391.96   35.30 
  -2   4   4 1400.36   34.50 
   2   4  -4 1394.76   35.70 
  -1  -4   4  706.83   19.00 
   1  -4  -4  698.03   18.60 
  -1  -4   4  725.53   18.90 
  -1  -4   4  699.13   19.70 
   1   4  -4  704.13   19.00 
  -1   4   4  693.23   18.60 
  -1   4   4  730.03   18.70 
   0  -4   4    1.40    0.70 
   0  -4   4    1.30    0.80 
   0  -4   4    2.10    0.60 
   0  -4  -4    1.90    0.60 
   0   4   4    3.00    0.90 
   0   4   4    1.80    0.70 
  -1  -4  -4   86.29    3.10 
   1  -4   4   89.09    3.10 
   1  -4   4   86.99    3.90 
   1  -4   4   85.19    3.90 
   1   4   4   87.09    3.30 
   1   4   4   81.79    4.10 
   2  -4   4  816.82   22.00 
   2  -4   4  832.92   22.60 
   2  -4   4  830.02   20.60 
  -2  -4  -4  831.62   20.90 
   2   4   4  850.91   23.30 
   2   4   4  837.32   21.40 
   3  -4   4   29.80    2.60 
   3  -4   4   25.00    1.10 
  -3  -4  -4   26.50    1.40 
   3  -4   4   28.50    2.90 
   3   4   4   25.90    1.90 
   3   4   4   29.00    3.20 
   4  -4   4    7.30    0.70 
  -4  -4  -4    9.90    1.00 
   4  -4   4    8.00    1.50 
   4  -4   4    7.40    1.80 
   4   4   4   15.80    2.60 
   4   4   4    8.10    1.40 
   5  -4   4  280.17   10.50 
   5  -4   4  260.77    9.70 
   5   4   4  260.77   10.70 
   5   4   4  271.77    9.10 
   6  -4   4    8.60    2.10 
   6  -4   4    4.50    1.80 
   6   4   4    9.70    1.90 
   6   4   4    5.20    2.10 
   7  -4   4   26.50    3.90 
   7  -4   4   29.90    3.80 
   7   4   4   31.50    4.40 
   7   4   4   29.10    3.70 
   8  -4   4   34.50    4.80 
   8  -4   4   25.00    3.70 
   9  -4   4    1.20    1.90 
  10  -4   4    6.50    2.80 
 -10  -5   4    8.10    2.70 
  10  -5  -4    6.30    2.60 
 -10  -5   4    8.40    2.40 
 -10   5   4    1.90    2.30 
  10   5  -4    5.70    2.30 
   9  -5  -4   16.60    3.20 
  -9  -5   4   10.60    3.00 
  -9  -5   4    7.30    2.60 
  -9  -5   4   12.40    2.60 
  -9   5   4    7.30    2.60 
   9   5  -4   17.00    3.30 
  -8  -5   4   84.39    5.80 
  -8  -5   4   82.39    6.00 
  -8  -5   4   87.79    5.20 
   8  -5  -4   77.79    5.60 
   8   5  -4   91.79    6.10 
  -8   5   4   87.99    6.00 
  -7  -5   4   47.90    5.10 
   7  -5  -4   36.10    4.20 
  -7  -5   4   51.59    3.60 
  -7  -5   4   38.70    4.30 
  -7   5   4   50.49    5.10 
   7   5  -4   41.40    4.50 
  -6  -5   4   76.89    4.20 
  -6  -5   4   78.79    4.90 
  -6  -5   4   66.69    4.90 
  -6   5   4   65.69    4.70 
   6   5  -4   66.19    4.70 
  -5  -5   4  202.68    7.40 
   5  -5  -4  213.78    8.20 
  -5  -5   4  202.38    8.60 
  -5  -5   4  195.98    8.10 
   5   5  -4  206.88    8.40 
  -5   5   4  194.78    5.80 
  -5   5   4  201.38    8.20 
  -4  -5   4  253.67    9.60 
  -4  -5   4  252.37    8.40 
   4  -5  -4  248.98    8.80 
  -4  -5   4  255.47    9.10 
   4   5  -4  234.68    9.00 
  -4   5   4  237.68    8.80 
  -4   5   4  253.57    6.90 
   3  -5  -4    0.20    0.80 
  -3  -5   4    0.30    0.70 
  -3  -5   4    1.30    1.00 
  -3  -5   4    0.20    0.70 
  -3   5   4    0.20    0.70 
  -3   5   4    1.30    0.50 
   3   5  -4   -0.20    0.70 
  -2  -5   4  134.89    5.30 
  -2  -5   4  132.49    5.10 
   2  -5  -4  135.99    5.10 
   2   5  -4  129.89    5.40 
  -2   5   4  131.49    5.10 
  -2   5   4  135.19    4.60 
  -1  -5   4  210.08    6.90 
  -1  -5   4  213.68    7.00 
   1  -5  -4  208.48    6.70 
  -1   5   4  204.18    6.70 
  -1   5   4  208.48    6.70 
   0  -5   4  293.67    9.00 
   0  -5   4  294.77    8.50 
   0  -5  -4  297.87    8.50 
   0  -5   4  294.07    9.50 
   0   5   4  283.47    8.40 
   0   5   4  278.87    9.10 
  -1  -5  -4  470.75   12.70 
   1  -5   4  478.05   12.60 
   1  -5   4  472.45   13.80 
   1  -5   4  478.75   13.70 
   1   5   4  467.95   12.60 
   1   5   4  477.25   14.20 
   2  -5   4   16.10    1.10 
  -2  -5  -4   16.40    1.40 
   2  -5   4   12.30    1.80 
   2  -5   4   15.70    1.80 
   2   5   4   12.10    2.00 
   2   5   4   15.60    1.40 
  -3  -5  -4    3.40    0.70 
   3  -5   4    4.60    0.70 
   3  -5   4    2.80    1.00 
   3  -5   4    2.40    1.20 
   3   5   4    3.60    0.80 
   3   5   4    2.30    1.30 
   4  -5   4  167.08    4.90 
   4  -5   4  169.38    6.70 
  -4  -5  -4  174.68    5.30 
   4  -5   4  169.78    7.40 
   4   5   4  165.18    6.00 
   4   5   4  181.38    8.00 
   5  -5   4  185.38    8.20 
   5  -5   4  179.88    7.40 
   5   5   4  181.58    6.70 
   5   5   4  172.88    8.50 
   6  -5   4  124.79    7.00 
   6  -5   4  121.59    6.20 
   6   5   4  136.09    5.80 
   6   5   4  125.49    7.30 
   7  -5   4   32.70    4.40 
   7  -5   4   32.30    3.80 
   7   5   4   27.30    4.30 
   8  -5   4    2.10    2.00 
   8  -5   4    5.20    2.00 
   9  -5   4    1.40    2.00 
  10  -5   4   -1.00    1.90 
  10  -6  -4   -0.70    2.00 
 -10  -6   4   -0.30    1.60 
 -10  -6   4   -1.50    1.60 
 -10  -6   4   -1.60    1.50 
  10   6  -4    3.20    2.10 
 -10   6   4   -2.00    1.80 
  -9  -6   4    6.20    2.30 
   9  -6  -4    4.60    2.10 
  -9  -6   4    2.80    2.40 
  -9  -6   4    4.70    1.90 
   9   6  -4    6.40    2.40 
  -9   6   4    7.50    2.60 
  -8  -6   4  115.99    7.30 
  -8  -6   4  109.39    6.70 
   8  -6  -4  121.69    7.00 
  -8  -6   4  112.29    5.90 
   8   6  -4  106.29    6.70 
  -8   6   4   94.79    6.50 
  -7  -6   4   51.49    3.70 
  -7  -6   4   54.29    5.50 
   7  -6  -4   54.19    5.10 
  -7  -6   4   48.80    4.70 
   7   6  -4   45.70    4.70 
  -7   6   4   43.70    4.80 
   6  -6  -4   18.60    3.00 
  -6  -6   4   16.50    2.90 
  -6  -6   4   14.90    2.20 
  -6  -6   4   12.50    2.30 
   6   6  -4   12.40    2.40 
  -6   6   4   17.70    2.90 
   5  -6  -4    5.70    1.70 
  -5  -6   4    8.80    2.10 
  -5  -6   4    4.80    1.60 
  -5  -6   4    7.20    1.50 
   5   6  -4    3.60    1.40 
  -5   6   4    8.40    1.90 
   4  -6  -4   26.30    2.80 
  -4  -6   4   21.30    2.30 
  -4  -6   4   19.80    2.90 
  -4  -6   4   26.80    2.90 
  -4   6   4   27.20    1.40 
  -4   6   4   25.30    2.90 
   4   6  -4   17.60    2.40 
  -3  -6   4  573.24   16.50 
  -3  -6   4  614.74   17.30 
  -3  -6   4  585.84   18.00 
   3  -6  -4  606.04   17.00 
   3   6  -4  603.04   17.40 
  -3   6   4  595.84   15.50 
  -3   6   4  576.54   17.00 
  -2  -6   4  309.47    9.70 
  -2  -6   4  314.17   10.90 
  -2  -6   4  331.27   10.10 
   2  -6  -4  320.07    9.80 
  -2   6   4  315.67    9.70 
  -2   6   4  301.97    9.10 
   2   6  -4  315.87   10.20 
  -1  -6   4  133.29    5.10 
  -1  -6   4  139.69    6.00 
   1  -6  -4  135.99    5.00 
  -1  -6   4  139.79    5.20 
  -1   6   4  131.89    5.00 
  -1   6   4  133.79    4.80 
   0  -6   4  146.39    5.20 
   0  -6   4  154.38    6.10 
   0  -6  -4  148.99    5.20 
   0  -6   4  157.08    5.70 
   0   6   4  149.59    5.00 
   0   6   4  152.88    5.80 
   1  -6   4   31.00    1.80 
   1  -6   4   29.00    2.70 
  -1  -6  -4   32.30    1.90 
   1  -6   4   31.60    2.40 
   1   6   4   28.30    2.80 
   1   6   4   32.60    1.70 
   2  -6   4  111.09    3.80 
   2  -6   4  112.29    5.10 
   2  -6   4  108.99    4.60 
  -2  -6  -4  111.79    4.00 
   2   6   4  105.89    3.70 
   2   6   4  116.59    5.50 
  -3  -6  -4   94.09    3.60 
   3  -6   4   96.69    5.00 
   3  -6   4   91.59    4.20 
   3  -6   4   97.19    3.30 
   3   6   4   89.19    5.20 
   3   6   4   92.59    3.60 
   4  -6   4  104.09    5.60 
   4  -6   4  101.59    3.50 
  -4  -6  -4  105.29    3.90 
   4  -6   4   96.49    4.70 
   4   6   4  104.09    4.20 
   4   6   4  118.09    6.20 
   5  -6   4  229.78    9.80 
   5  -6   4  248.98    9.00 
   5   6   4  247.58    8.10 
   5   6   4  229.18   10.30 
   6  -6   4    1.20    1.50 
   6  -6   4    0.30    1.00 
   6   6   4    1.50    1.50 
   7  -6   4   -1.00    1.20 
   7  -6   4    0.00    1.00 
   8  -6   4   13.60    3.20 
   9  -6   4    2.90    2.10 
  10  -7  -4    2.20    2.00 
 -10  -7   4    0.70    1.90 
 -10  -7   4    1.80    2.40 
  10   7  -4    4.00    2.30 
 -10   7   4    1.10    2.10 
  -9  -7   4   -2.70    1.40 
   9  -7  -4   -0.90    1.70 
  -9  -7   4    0.60    1.60 
  -9  -7   4    0.00    1.40 
  -9   7   4    4.30    2.20 
   9   7  -4    1.50    1.50 
   8  -7  -4   27.90    4.00 
  -8  -7   4   30.50    4.00 
  -8  -7   4   29.20    3.30 
  -8  -7   4   39.70    5.20 
  -8   7   4   20.40    3.50 
   8   7  -4   23.00    3.60 
  -7  -7   4   38.10    4.70 
   7  -7  -4   34.20    4.00 
  -7  -7   4   29.40    3.10 
  -7  -7   4   30.50    3.80 
   7   7  -4   32.50    4.10 
  -7   7   4   27.70    3.70 
  -6  -7   4    3.90    1.70 
  -6  -7   4    2.40    1.90 
   6  -7  -4    4.90    1.80 
  -6  -7   4    3.30    1.30 
   6   7  -4    3.30    1.50 
  -6   7   4    2.70    1.50 
  -5  -7   4   66.19    3.70 
   5  -7  -4   58.99    4.00 
  -5  -7   4   62.29    4.60 
  -5  -7   4   72.39    4.50 
   5   7  -4   64.99    4.40 
  -5   7   4   62.39    4.30 
  -4  -7   4    3.10    1.10 
   4  -7  -4    2.10    1.10 
  -4  -7   4    1.60    1.20 
  -4  -7   4    1.50    1.10 
   4   7  -4    1.00    1.00 
  -4   7   4    3.60    0.70 
  -4   7   4    1.90    1.10 
   3  -7  -4   15.70    2.00 
  -3  -7   4   19.20    2.20 
  -3  -7   4   17.60    2.60 
  -3  -7   4   18.50    2.40 
  -3   7   4   16.50    1.30 
  -3   7   4   14.80    2.10 
   3   7  -4   15.20    2.30 
  -2  -7   4   46.00    2.90 
   2  -7  -4   53.59    3.00 
  -2  -7   4   48.10    3.60 
  -2  -7   4   50.99    2.90 
  -2   7   4   46.60    2.80 
  -2   7   4   52.19    2.60 
  -1  -7   4   66.29    3.30 
  -1  -7   4   65.89    4.00 
   1  -7  -4   57.49    3.00 
  -1  -7   4   56.99    3.10 
  -1   7   4   64.39    3.00 
  -1   7   4   59.39    3.10 
   0  -7  -4   18.60    1.90 
   0  -7   4   13.40    1.60 
   0  -7   4   16.90    2.20 
   0  -7   4   19.30    2.10 
   0   7   4   16.50    2.10 
   0   7   4   15.70    1.50 
  -1  -7  -4    3.30    0.90 
   1  -7   4    4.30    0.90 
   1  -7   4    4.20    1.20 
   1  -7   4    2.80    1.00 
   1   7   4    3.30    0.70 
   1   7   4    5.00    1.40 
   2  -7   4   44.20    2.20 
   2  -7   4   44.40    2.80 
   2  -7   4   41.70    3.00 
  -2  -7  -4   45.10    2.40 
   2   7   4   48.60    3.50 
   2   7   4   42.40    2.00 
   3  -7   4   13.80    2.30 
  -3  -7  -4   14.10    1.50 
   3  -7   4   11.00    1.30 
   3  -7   4   14.40    1.80 
   3   7   4   14.30    1.40 
   3   7   4   12.50    2.30 
   4  -7   4  139.59    6.70 
   4  -7   4  122.99    5.30 
  -4  -7  -4  124.79    4.60 
   4  -7   4  122.79    4.30 
   4   7   4  128.49    4.60 
   4   7   4  128.69    6.90 
   5  -7   4  119.39    6.60 
   5  -7   4  118.99    5.60 
   5   7   4  113.89    6.90 
   6  -7   4   14.10    2.40 
   6  -7   4   12.10    2.70 
   7  -7   4   -0.50    1.10 
   7  -7   4    1.90    1.80 
   8  -7   4   32.50    4.90 
   9  -7   4   11.80    3.50 
  10  -8  -4   55.09    6.10 
 -10  -8   4   57.49    6.90 
 -10  -8   4   47.60    5.70 
  10   8  -4   44.30    5.50 
 -10   8   4   37.60    5.50 
   9  -8  -4  100.29    6.90 
  -9  -8   4  103.99    6.80 
  -9  -8   4   90.49    7.20 
   9   8  -4  116.99    7.20 
  -9   8   4  111.79    7.40 
  -8  -8   4   14.20    2.40 
  -8  -8   4   14.20    3.40 
  -8  -8   4   13.40    3.00 
   8  -8  -4   13.00    3.10 
   8   8  -4    6.80    2.30 
  -8   8   4   11.90    3.00 
   7  -8  -4   13.20    2.70 
  -7  -8   4   12.80    3.20 
  -7  -8   4   11.30    2.00 
  -7  -8   4   13.20    2.70 
  -7   8   4    8.80    2.50 
   7   8  -4   10.90    2.60 
  -6  -8   4   -0.10    1.30 
  -6  -8   4   -0.20    0.90 
   6  -8  -4    0.60    1.20 
  -6  -8   4    2.20    1.30 
  -6   8   4    1.80    1.40 
   6   8  -4    0.30    1.20 
  -5  -8   4    0.20    0.80 
  -5  -8   4   -0.10    1.10 
  -5  -8   4    1.80    1.40 
   5  -8  -4   -0.30    1.00 
   5   8  -4    0.10    1.20 
  -5   8   4   -0.60    0.90 
  -4  -8   4    0.10    0.80 
  -4  -8   4    0.00    1.00 
  -4  -8   4   -1.00    0.70 
   4  -8  -4   -1.10    0.70 
  -4   8   4   -0.50    0.80 
   3  -8  -4   49.00    3.20 
  -3  -8   4   52.59    3.10 
  -3  -8   4   57.59    3.60 
  -3  -8   4   49.70    3.90 
  -3   8   4   62.59    3.60 
  -3   8   4   47.30    2.30 
  -2  -8   4    8.70    1.90 
  -2  -8   4    8.50    1.50 
  -2  -8   4    6.90    1.30 
   2  -8  -4    9.50    1.60 
  -2   8   4    5.50    1.20 
  -2   8   4    8.60    1.30 
   1  -8  -4    2.00    0.90 
  -1  -8   4   -0.10    0.50 
  -1  -8   4    1.60    0.90 
  -1  -8   4    0.20    0.90 
  -1   8   4    1.30    0.70 
  -1   8   4    1.10    0.80 
   0  -8   4  193.08    6.70 
   0  -8   4  190.38    7.60 
   0  -8   4  195.18    7.00 
   0  -8  -4  199.88    6.80 
   0   8   4  211.28    7.50 
   0   8   4  199.48    6.10 
   1  -8   4   27.80    2.80 
  -1  -8  -4   28.10    2.00 
   1  -8   4   28.50    2.90 
   1  -8   4   27.00    1.90 
   1   8   4   27.50    1.50 
   1   8   4   24.50    2.90 
   2  -8   4   30.70    3.10 
   2  -8   4   29.90    2.00 
   2  -8   4   32.90    2.50 
  -2  -8  -4   32.20    2.10 
   2   8   4   30.40    1.50 
   2   8   4   32.40    3.50 
   3  -8   4    8.90    1.50 
  -3  -8  -4    8.40    1.30 
   3  -8   4   10.50    1.30 
   3  -8   4   10.00    2.00 
   3   8   4    9.80    1.10 
   3   8   4    7.80    2.00 
   4  -8   4   28.90    2.70 
  -4  -8  -4   25.30    2.20 
   4  -8   4   24.20    1.70 
   4  -8   4   26.80    3.50 
   4   8   4   29.70    3.80 
  -5  -8  -4   14.00    1.90 
   5  -8   4   18.30    2.50 
   5  -8   4   16.70    3.00 
   5   8   4   17.20    3.30 
   6  -8   4  154.38    8.20 
   6  -8   4  147.49    6.80 
   7  -8   4   68.49    6.70 
   8  -8   4    0.90    1.90 
   9  -8   4   -0.40    2.20 
 -10  -9   4    2.30    2.40 
  10  -9  -4   -1.00    1.70 
 -10  -9   4    2.10    1.80 
 -10   9   4    0.20    2.20 
  -9  -9   4   61.79    6.20 
   9  -9  -4   77.99    6.90 
  -9  -9   4   68.39    7.40 
  -9   9   4   78.59    7.30 
  -8  -9   4  100.89    6.50 
  -8  -9   4  108.79    7.40 
   8  -9  -4   99.89    6.60 
  -8   9   4   97.59    6.80 
  -7  -9   4   -1.30    1.30 
  -7  -9   4    3.10    2.00 
  -7  -9   4    1.10    1.10 
   7  -9  -4   -0.90    1.30 
  -7   9   4   -1.50    1.30 
  -6  -9   4  120.99    6.60 
  -6  -9   4  109.49    7.00 
   6  -9  -4  133.09    6.60 
  -6  -9   4  122.29    5.50 
  -6   9   4  114.19    6.70 
  -5  -9   4    3.50    1.30 
   5  -9  -4    2.30    1.30 
  -5  -9   4    1.50    1.30 
  -5  -9   4    4.10    1.80 
  -5   9   4    2.10    1.30 
   4  -9  -4   30.00    3.10 
  -4  -9   4   35.10    4.20 
  -4  -9   4   34.10    3.00 
  -4  -9   4   27.40    3.10 
  -4   9   4   26.60    3.10 
  -3  -9   4   18.60    2.40 
  -3  -9   4    9.80    1.60 
  -3  -9   4   14.00    2.60 
   3  -9  -4   13.10    2.00 
  -3   9   4   12.50    2.10 
   2  -9  -4  222.28    7.80 
  -2  -9   4  211.58    7.40 
  -2  -9   4  206.18    8.80 
  -2  -9   4  225.88    7.90 
  -2   9   4  213.38    7.00 
  -2   9   4  216.68    7.50 
  -1  -9   4    1.90    0.90 
  -1  -9   4    3.30    1.50 
   1  -9  -4    2.20    1.00 
  -1  -9   4    2.40    1.00 
  -1   9   4    1.90    0.80 
  -1   9   4    1.60    0.80 
   0  -9   4  121.29    5.20 
   0  -9   4  112.49    5.60 
   0  -9  -4  120.89    5.00 
   0  -9   4  123.79    4.90 
   0   9   4  120.39    5.40 
   0   9   4  124.59    4.20 
   1  -9   4   35.50    2.30 
   1  -9   4   38.40    2.90 
   1  -9   4   39.50    3.00 
  -1  -9  -4   41.10    2.60 
   1   9   4   37.90    1.80 
   1   9   4   42.50    3.20 
   2  -9   4    3.60    1.20 
   2  -9   4    2.40    0.90 
  -2  -9  -4    2.40    0.90 
   2  -9   4    2.30    1.20 
   2   9   4    3.80    1.40 
   2   9   4    2.60    0.50 
   3  -9   4   27.10    3.20 
   3  -9   4   24.20    1.90 
  -3  -9  -4   24.60    2.30 
   3  -9   4   26.30    2.50 
   3   9   4   26.80    3.50 
   4  -9   4    3.10    1.20 
   4  -9   4    4.00    1.70 
   4  -9   4    4.60    1.00 
  -4  -9  -4    4.10    1.10 
   4   9   4    3.40    1.60 
   5  -9   4   29.30    3.10 
   5  -9   4   35.70    4.30 
  -5  -9  -4   37.90    2.60 
   6  -9   4   89.89    5.10 
   6  -9   4   90.89    6.30 
   7  -9   4   29.50    4.60 
   8  -9   4    7.90    2.70 
   9  -9   4    8.20    3.30 
  -9 -10   4    7.20    2.50 
  -9 -10   4    5.70    2.90 
   9 -10  -4    6.50    2.50 
  -9  10   4    4.90    2.60 
  -8 -10   4    6.70    2.40 
   8 -10  -4   10.00    2.80 
  -8 -10   4    7.20    2.90 
  -8  10   4    5.00    2.40 
  -7 -10   4    5.80    1.60 
  -7 -10   4    7.70    2.70 
  -7 -10   4    4.90    1.90 
   7 -10  -4    4.70    2.00 
  -7  10   4    3.70    2.00 
  -6 -10   4   30.70    4.50 
   6 -10  -4   44.70    4.40 
  -6 -10   4   36.90    4.20 
  -6 -10   4   34.60    3.20 
  -6  10   4   43.20    4.80 
  -5 -10   4    8.40    2.10 
  -5 -10   4   14.10    2.10 
   5 -10  -4    7.10    1.80 
  -5 -10   4    7.40    2.30 
  -5  10   4    6.80    2.00 
  -4 -10   4   79.29    4.70 
  -4 -10   4   78.09    4.00 
   4 -10  -4   77.09    4.50 
  -4 -10   4   76.59    5.50 
  -4  10   4   82.99    4.80 
  -3 -10   4  105.09    5.30 
   3 -10  -4  106.79    5.20 
  -3 -10   4  111.49    4.80 
  -3 -10   4  103.09    6.10 
  -3  10   4  103.29    5.10 
  -2 -10   4   19.20    3.00 
   2 -10  -4   26.20    2.80 
  -2 -10   4   22.20    2.30 
  -2 -10   4   18.40    2.40 
  -2  10   4   22.00    2.30 
  -1 -10   4    4.50    1.30 
  -1 -10   4    7.10    1.40 
  -1 -10   4    4.60    1.60 
   1 -10  -4    3.50    1.10 
  -1  10   4    6.90    1.40 
  -1  10   4    5.90    1.20 
   0 -10  -4    0.80    0.90 
   0 -10   4   -0.10    0.70 
   0 -10   4    0.50    0.80 
   0 -10   4    0.70    1.10 
   0  10   4    1.30    0.60 
   0  10   4    1.20    0.90 
   1 -10   4   16.60    2.30 
  -1 -10  -4   17.90    2.10 
   1 -10   4   21.80    2.70 
   1 -10   4   24.90    2.40 
   1  10   4   22.30    2.90 
   1  10   4   24.30    1.40 
   2 -10   4    9.00    1.60 
   2 -10   4    9.60    2.10 
   2 -10   4   10.50    1.50 
  -2 -10  -4   10.00    1.60 
   2  10   4    7.30    1.90 
   3 -10   4   84.39    3.70 
  -3 -10  -4   73.69    3.80 
   3 -10   4   78.49    3.90 
   3 -10   4   76.49    4.90 
   4 -10   4   -1.00    1.00 
   4 -10   4   -0.50    0.60 
  -4 -10  -4    1.00    0.90 
   4 -10   4    0.40    0.80 
  -5 -10  -4   38.00    2.80 
   5 -10   4   33.80    3.20 
   5 -10   4   35.80    4.60 
   6 -10   4   17.50    3.50 
   7 -10   4    3.60    2.10 
   8 -10   4   15.10    3.60 
   9 -10   4    3.10    2.50 
  -9 -11   4   18.50    3.70 
  -9 -11   4   15.80    4.10 
   9 -11  -4   12.70    3.20 
  -9  11   4   15.80    3.90 
  -8 -11   4   33.90    4.50 
   8 -11  -4   36.80    4.70 
  -8 -11   4   40.90    5.80 
  -8  11   4   37.90    5.30 
  -7 -11   4    2.50    1.70 
  -7 -11   4   -0.70    1.90 
   7 -11  -4    0.70    1.30 
  -7  11   4   -2.00    1.30 
  -6 -11   4    0.70    1.50 
   6 -11  -4   -0.10    1.40 
  -6 -11   4    0.70    1.20 
  -6 -11   4    0.30    1.30 
  -6  11   4   -0.40    1.40 
  -5 -11   4    4.40    1.70 
   5 -11  -4    0.90    1.20 
  -5 -11   4    2.80    2.00 
  -5 -11   4    0.00    1.00 
  -5  11   4    1.30    1.40 
  -4 -11   4  123.79    7.20 
  -4 -11   4  122.19    6.20 
  -4 -11   4  139.09    5.60 
   4 -11  -4  122.99    6.00 
  -4  11   4  131.49    6.40 
  -3 -11   4  173.68    6.50 
  -3 -11   4  164.28    7.10 
   3 -11  -4  161.88    6.90 
  -3 -11   4  162.48    8.20 
  -3  11   4  180.78    7.10 
   2 -11  -4   -0.50    0.80 
  -2 -11   4    0.30    0.90 
  -2 -11   4   -0.20    0.80 
  -2 -11   4    0.70    1.30 
  -2  11   4   -1.40    0.70 
  -1 -11   4    6.80    2.00 
  -1 -11   4    8.50    1.70 
   1 -11  -4    9.80    1.80 
  -1 -11   4    9.10    1.60 
  -1  11   4    7.50    1.30 
   0 -11   4   98.49    4.80 
   0 -11  -4   95.99    4.70 
   0 -11   4   93.59    4.50 
   0 -11   4   85.29    5.10 
   0  11   4   94.89    3.50 
   1 -11   4  159.78    6.90 
   1 -11   4  168.38    6.30 
  -1 -11  -4  154.58    6.30 
   1 -11   4  173.88    7.20 
   2 -11   4    9.70    2.10 
   2 -11   4    5.20    1.40 
   2 -11   4   11.30    1.70 
  -2 -11  -4    8.80    1.70 
   3 -11   4    1.10    1.20 
   3 -11   4   -0.10    0.80 
   3 -11   4   -0.30    0.60 
  -3 -11  -4    0.70    0.90 
  -4 -11  -4    1.80    1.10 
   4 -11   4    1.30    0.90 
   4 -11   4    0.60    1.50 
   4 -11   4    3.10    1.10 
  -5 -11  -4   14.40    2.10 
   5 -11   4   14.70    2.10 
   5 -11   4   14.00    3.30 
   6 -11   4   56.79    6.10 
   7 -11   4   21.10    4.10 
   8 -11   4   10.90    3.50 
  -9 -12   4   20.20    3.80 
  -9 -12   4   15.70    4.20 
   9 -12  -4   14.70    3.60 
  -9  12   4   17.60    4.00 
  -8 -12   4    9.50    2.90 
  -8 -12   4   13.00    3.80 
   8 -12  -4   10.80    2.90 
  -8  12   4    7.40    2.60 
  -7 -12   4    5.20    2.20 
  -7 -12   4    2.30    2.30 
   7 -12  -4    3.10    1.80 
  -7  12   4    4.80    2.10 
  -6 -12   4    4.00    1.90 
   6 -12  -4    4.20    1.80 
  -6 -12   4    4.70    2.50 
  -6  12   4    3.90    1.80 
  -5 -12   4  106.69    7.10 
  -5 -12   4  106.79    6.20 
  -5 -12   4  112.99    5.10 
   5 -12  -4  117.59    6.10 
  -5  12   4  113.99    6.40 
   4 -12  -4   11.30    2.20 
  -4 -12   4    4.00    1.40 
  -4 -12   4    5.40    1.80 
  -4 -12   4    7.10    2.30 
  -4  12   4    7.10    1.90 
  -3 -12   4    0.60    1.50 
   3 -12  -4    1.80    1.20 
  -3 -12   4    2.00    1.30 
  -3 -12   4    5.60    1.50 
  -3  12   4    1.00    1.20 
  -2 -12   4    5.20    1.70 
   2 -12  -4    6.40    1.60 
  -2 -12   4    9.20    1.70 
  -2 -12   4    5.60    1.90 
  -2  12   4   12.80    2.00 
  -1 -12   4   10.10    2.40 
   1 -12  -4   16.40    2.40 
  -1 -12   4   16.10    2.20 
  -1 -12   4   16.40    2.20 
  -1  12   4   15.50    1.80 
   0 -12  -4   91.59    4.60 
   0 -12   4   84.19    4.30 
   0 -12   4   85.19    4.70 
   0 -12   4   86.99    5.30 
   1 -12   4  162.88    6.50 
   1 -12   4  172.08    7.20 
  -1 -12  -4  168.98    6.70 
   1 -12   4  159.98    7.10 
   2 -12   4   67.79    4.10 
   2 -12   4   73.29    4.80 
   2 -12   4   68.09    3.80 
  -2 -12  -4   73.19    4.10 
  -3 -12  -4   21.60    2.50 
   3 -12   4   20.50    2.40 
   3 -12   4   24.40    2.50 
   3 -12   4   19.60    3.10 
  -4 -12  -4    3.20    1.30 
   4 -12   4    4.80    2.00 
   4 -12   4    2.40    1.10 
   4 -12   4    3.00    1.10 
   5 -12   4    8.40    2.70 
  -5 -12  -4   10.20    1.90 
   6 -12   4    7.90    2.70 
   7 -12   4    5.90    2.60 
   8 -12   4    9.50    3.40 
  -9 -13   4    3.90    2.40 
   9 -13  -4    4.50    2.50 
  -9 -13   4    5.70    3.30 
  -9  13   4    4.00    2.70 
  -8 -13   4   13.00    3.10 
   8 -13  -4   13.30    3.40 
  -8 -13   4   17.40    4.40 
  -8  13   4    9.20    3.00 
   7 -13  -4    7.00    2.30 
  -7 -13   4    8.10    3.20 
  -7 -13   4    5.50    2.30 
  -7  13   4    4.60    2.20 
  -6 -13   4    7.40    2.20 
  -6 -13   4    6.70    2.70 
   6 -13  -4    6.60    2.20 
  -6  13   4   10.70    2.60 
  -5 -13   4   41.20    5.20 
  -5 -13   4   55.99    5.10 
   5 -13  -4   54.79    4.20 
  -5  13   4   54.69    5.20 
   4 -13  -4    2.30    1.30 
  -4 -13   4    1.60    1.10 
  -4 -13   4    0.70    1.10 
  -4 -13   4   -0.30    1.20 
  -4  13   4   -0.60    1.00 
   3 -13  -4   33.40    3.50 
  -3 -13   4   25.40    3.20 
  -3 -13   4   32.90    4.40 
  -3 -13   4   33.30    3.00 
  -3  13   4   31.40    3.40 
  -2 -13   4   66.19    4.50 
  -2 -13   4   81.19    4.30 
   2 -13  -4   83.79    4.70 
  -2 -13   4   75.49    5.40 
  -2  13   4   78.29    4.10 
   1 -13  -4  348.47   11.70 
  -1 -13   4  333.17   12.90 
  -1 -13   4  356.86   11.60 
  -1 -13   4  352.46   11.70 
  -1  13   4  348.57   10.50 
   0 -13   4    1.20    1.50 
   0 -13   4   -0.30    1.00 
   0 -13  -4   -1.00    0.90 
   0 -13   4   -0.40    1.00 
   1 -13   4   35.80    3.30 
  -1 -13  -4   27.90    3.00 
   1 -13   4   29.40    3.40 
   1 -13   4   33.90    3.60 
  -2 -13  -4   77.99    4.40 
   2 -13   4   83.89    5.20 
   2 -13   4   77.89    4.20 
   2 -13   4   73.59    4.40 
   3 -13   4   15.20    2.20 
   3 -13   4   18.90    2.40 
   3 -13   4   19.60    3.30 
  -3 -13  -4   19.30    2.60 
   4 -13   4    1.10    0.90 
  -4 -13  -4   -0.30    0.90 
   4 -13   4   -2.40    1.00 
   4 -13   4    0.40    1.00 
   5 -13   4    0.50    1.80 
  -5 -13  -4    1.50    1.20 
   6 -13   4    3.80    2.20 
   7 -13   4    2.20    2.00 
   8 -13   4   -2.30    1.60 
   8 -14  -4   24.00    4.00 
  -8 -14   4   23.40    3.80 
  -8 -14   4   20.80    4.60 
  -8  14   4   15.70    3.70 
  -7 -14   4    8.60    2.60 
  -7 -14   4    2.70    2.10 
   7 -14  -4    6.00    2.30 
  -7  14   4    4.40    2.30 
  -6 -14   4   26.30    3.80 
  -6 -14   4   20.30    4.10 
   6 -14  -4   31.50    3.80 
  -6  14   4   26.40    3.90 
  -5 -14   4   16.70    3.00 
  -5 -14   4   17.40    3.60 
   5 -14  -4   15.10    2.60 
  -5  14   4   16.70    3.10 
  -4 -14   4   25.20    4.10 
   4 -14  -4   23.40    3.30 
  -4 -14   4   27.30    3.60 
  -4  14   4   27.50    3.50 
  -3 -14   4   19.90    2.50 
  -3 -14   4   32.20    3.70 
  -3 -14   4   22.70    3.80 
   3 -14  -4   13.40    2.50 
  -3  14   4   29.50    3.20 
  -2 -14   4   40.40    3.90 
  -2 -14   4   48.20    5.20 
   2 -14  -4   47.50    4.20 
  -2 -14   4   41.60    3.20 
  -2  14   4   45.60    3.20 
  -1 -14   4  116.39    5.70 
  -1 -14   4  118.49    5.60 
  -1 -14   4  109.69    6.60 
   1 -14  -4  110.39    5.70 
   0 -14   4   22.10    2.80 
   0 -14   4   23.60    3.40 
   0 -14   4   27.40    3.20 
   0 -14  -4   21.80    2.90 
   1 -14   4   32.10    3.30 
  -1 -14  -4   29.00    3.20 
   1 -14   4   40.00    4.10 
   1 -14   4   33.10    3.60 
  -2 -14  -4   20.60    2.70 
   2 -14   4   19.90    2.80 
   2 -14   4   18.80    2.50 
   2 -14   4   12.80    2.60 
   3 -14   4   57.99    3.70 
  -3 -14  -4   61.79    4.00 
   3 -14   4   56.19    3.60 
   3 -14   4   54.39    5.30 
  -4 -14  -4    6.60    1.70 
   4 -14   4   10.80    2.80 
   4 -14   4    9.70    1.90 
  -5 -14  -4   40.50    3.80 
   5 -14   4   35.10    4.80 
   6 -14   4    2.10    1.90 
   7 -14   4    3.80    2.40 
   8 -15  -4    7.60    2.70 
  -8 -15   4    8.50    2.90 
  -8 -15   4   12.80    3.80 
  -8  15   4    7.40    3.20 
   7 -15  -4   11.30    2.80 
  -7 -15   4   16.80    4.00 
  -7 -15   4   15.20    3.20 
  -7  15   4   13.70    3.40 
  -6 -15   4    5.30    2.20 
  -6 -15   4    6.50    2.70 
   6 -15  -4    3.30    1.80 
  -6  15   4    5.10    2.10 
  -5 -15   4    2.60    1.70 
  -5 -15   4    1.50    2.10 
   5 -15  -4    0.10    1.10 
  -5  15   4    2.70    1.70 
   4 -15  -4   22.00    3.20 
  -4 -15   4   19.00    3.70 
  -4 -15   4   17.70    3.00 
  -4  15   4   15.80    2.70 
  -3 -15   4    6.90    2.60 
  -3 -15   4    8.40    2.10 
   3 -15  -4    8.40    2.20 
  -3  15   4    7.30    1.90 
  -2 -15   4  229.08    9.40 
  -2 -15   4  242.98   10.90 
  -2 -15   4  245.28    8.90 
   2 -15  -4  224.38    9.30 
  -1 -15   4  194.28    7.80 
  -1 -15   4  200.88    9.40 
  -1 -15   4  180.58    7.90 
   1 -15  -4  198.28    8.30 
   0 -15   4   -0.90    0.90 
   0 -15   4   -0.20    1.40 
   0 -15  -4   -1.40    1.00 
   0 -15   4   -0.20    1.10 
   1 -15   4   50.79    3.80 
   1 -15   4   52.59    4.90 
   1 -15   4   49.90    4.70 
  -1 -15  -4   53.19    3.90 
   2 -15   4    2.30    1.40 
  -2 -15  -4    3.30    1.40 
   2 -15   4    0.20    1.20 
   2 -15   4    2.90    1.40 
  -3 -15  -4    2.70    1.50 
   3 -15   4   12.00    2.10 
   3 -15   4   10.70    2.70 
   3 -15   4   12.50    2.20 
  -4 -15  -4   12.00    2.40 
   4 -15   4   10.30    2.10 
   4 -15   4   12.00    3.10 
   5 -15   4   10.80    3.20 
  -5 -15  -4   10.80    2.30 
   6 -15   4    4.40    2.50 
   7 -15   4   -0.50    2.00 
   7 -16  -4   -0.10    1.50 
  -7 -16   4    1.50    1.70 
  -7 -16   4   -0.40    2.00 
  -7  16   4   -1.20    1.80 
  -6 -16   4    3.30    2.10 
   6 -16  -4    1.40    1.60 
  -6 -16   4    0.80    1.90 
  -6  16   4   -1.90    1.50 
   5 -16  -4    3.30    1.70 
  -5 -16   4    5.10    2.20 
  -5 -16   4    6.20    2.50 
  -5  16   4    0.50    1.50 
  -4 -16   4   -2.10    1.00 
  -4 -16   4   -1.30    1.60 
   4 -16  -4    1.40    1.40 
  -4  16   4   -0.50    1.10 
  -3 -16   4   71.69    7.00 
  -3 -16   4   83.49    5.50 
   3 -16  -4   80.79    5.30 
   2 -16  -4   78.79    5.10 
  -2 -16   4   84.29    5.20 
  -2 -16   4   80.39    6.20 
  -1 -16   4   43.40    4.90 
  -1 -16   4   40.10    4.00 
   1 -16  -4   50.69    4.60 
  -1 -16   4   41.00    4.00 
   0 -16   4   79.39    5.00 
   0 -16   4   78.89    5.60 
   0 -16  -4   81.99    5.00 
   0 -16   4   84.19    5.10 
   1 -16   4   30.20    3.40 
  -1 -16  -4   35.40    3.80 
   1 -16   4   37.20    4.20 
   1 -16   4   36.80    4.20 
   2 -16   4   14.30    2.50 
   2 -16   4    7.00    2.00 
   2 -16   4   11.10    2.50 
  -2 -16  -4   12.00    2.30 
   3 -16   4    3.80    2.00 
  -3 -16  -4    8.70    2.00 
   3 -16   4    7.10    1.90 
  -4 -16  -4    1.80    1.50 
   4 -16   4    0.80    1.70 
   4 -16   4   -1.10    1.20 
  -5 -16  -4   10.10    2.30 
   5 -16   4    6.00    2.60 
   6 -16   4   -1.70    1.80 
  -7 -17   4    2.70    2.90 
   7 -17  -4    0.40    1.90 
  -7 -17   4   -2.10    1.20 
  -7  17   4   -0.20    2.10 
   6 -17  -4    4.10    2.00 
  -6 -17   4   -0.40    2.20 
  -6 -17   4    7.30    2.50 
  -6  17   4    3.30    2.40 
   5 -17  -4    0.70    1.40 
  -5 -17   4    1.50    2.10 
  -5 -17   4   -1.80    1.10 
  -5  17   4    1.30    1.40 
  -4 -17   4   18.30    3.20 
  -4 -17   4   12.00    3.30 
   4 -17  -4   18.20    3.10 
  -3 -17   4   80.39    5.60 
  -3 -17   4  100.09    7.00 
   3 -17  -4   76.39    5.20 
  -2 -17   4  119.79    7.60 
   2 -17  -4  113.99    6.50 
  -2 -17   4  116.59    6.40 
  -1 -17   4   92.09    5.70 
   1 -17  -4  101.69    5.90 
  -1 -17   4   97.09    6.00 
  -1 -17   4   95.99    6.50 
   0 -17  -4  126.99    6.80 
   0 -17   4  127.09    6.70 
   0 -17   4  140.89    6.90 
   0 -17   4  142.79    7.70 
   1 -17   4    0.20    1.40 
   1 -17   4   -0.60    1.30 
  -1 -17  -4    0.90    1.20 
   1 -17   4    2.10    1.50 
   2 -17   4   22.90    3.10 
   2 -17   4   10.30    2.70 
   2 -17   4   18.90    2.80 
  -2 -17  -4   17.30    2.90 
  -3 -17  -4    0.50    1.40 
   3 -17   4   -1.70    1.00 
   3 -17   4   -0.20    1.40 
  -4 -17  -4   -0.70    1.20 
   4 -17   4   -0.20    1.60 
   5 -17   4    0.40    1.80 
  -5 -17  -4    2.50    1.70 
   6 -17   4    8.70    3.10 
  -6 -18   4    1.80    2.40 
  -6 -18   4    1.30    1.70 
   6 -18  -4   -1.70    1.60 
  -6  18   4    2.80    2.20 
  -5 -18   4   20.40    4.30 
   5 -18  -4   19.60    3.40 
  -5 -18   4   11.80    2.90 
  -4 -18   4    4.20    2.50 
   4 -18  -4    3.20    1.80 
  -4 -18   4    3.50    2.00 
  -3 -18   4   82.69    5.80 
  -3 -18   4   72.29    7.40 
   3 -18  -4   87.49    5.80 
   2 -18  -4   76.29    5.40 
  -2 -18   4   52.89    6.00 
  -2 -18   4   71.19    5.20 
   1 -18  -4   32.10    4.00 
  -1 -18   4   28.30    3.70 
  -1 -18   4   30.70    4.60 
   0 -18   4   45.00    5.20 
   0 -18   4   52.69    4.80 
   0 -18  -4   50.59    4.90 
   0 -18   4   47.40    5.30 
  -1 -18  -4   45.00    4.60 
   1 -18   4   44.10    4.70 
   1 -18   4   43.70    4.70 
   1 -18   4   42.50    4.30 
   2 -18   4   10.80    2.70 
   2 -18   4   11.10    2.50 
  -2 -18  -4   15.60    2.80 
   3 -18   4   -1.50    1.20 
  -3 -18  -4   -1.50    1.20 
   3 -18   4    0.40    1.80 
  -4 -18  -4    5.70    2.10 
   4 -18   4    6.20    2.50 
   5 -18   4    5.60    2.60 
  -5 -18  -4    8.20    2.30 
   5 -19  -4   -0.10    1.70 
  -5 -19   4    3.20    2.70 
  -5 -19   4    3.80    2.10 
  -4 -19   4    5.90    2.30 
   4 -19  -4    3.10    2.00 
  -4 -19   4    4.40    2.70 
   3 -19  -4   -1.50    1.30 
  -3 -19   4    1.40    2.00 
  -3 -19   4    1.80    2.00 
  -2 -19   4   67.59    7.10 
   2 -19  -4   84.99    5.90 
  -2 -19   4   80.19    5.60 
  -1 -19   4  105.29    6.20 
  -1 -19   4   85.69    6.60 
   1 -19  -4   87.89    5.90 
   0 -19  -4   13.50    2.80 
   0 -19   4   15.20    3.40 
   0 -19   4   16.70    3.00 
   1 -19   4    3.80    2.00 
   1 -19   4    4.80    2.30 
  -1 -19  -4    0.80    1.60 
   1 -19   4    3.40    2.00 
  -2 -19  -4    4.70    1.80 
   2 -19   4    8.20    2.50 
   2 -19   4    9.40    2.40 
   3 -19   4    5.60    2.20 
   3 -19   4    7.40    2.50 
  -3 -19  -4    9.50    2.40 
  -4 -19  -4    1.80    2.00 
   4 -19   4    4.80    2.50 
  -4 -20   4   13.20    3.60 
  -4 -20   4   11.60    3.00 
   4 -20  -4   13.70    3.00 
  -3 -20   4    5.40    2.90 
  -3 -20   4   11.30    2.80 
   3 -20  -4   12.70    3.10 
  -2 -20   4    2.80    2.20 
   2 -20  -4    0.70    1.60 
  -2 -20   4    0.80    2.20 
  -1 -20   4    1.10    1.90 
  -1 -20   4    0.30    1.60 
   1 -20  -4    0.60    1.60 
   0 -20  -4   11.20    2.80 
   0 -20   4    9.30    2.70 
   0 -20   4   15.60    3.20 
   1 -20   4   11.00    2.80 
  -1 -20  -4   10.40    2.50 
  -2 -20  -4    5.10    2.30 
   2 -20   4    9.30    2.60 
  -3 -20  -4    0.80    1.60 
   3 -20   4   -0.90    1.70 
   3 -20   4    1.70    1.90 
  -3 -21   4   13.50    3.40 
  -3 -21   4   19.40    4.40 
   3 -21  -4    9.80    2.70 
  -2 -21   4   -2.30    1.90 
  -2 -21   4   -1.00    1.70 
   2 -21  -4    0.40    1.80 
  -1 -21   4    5.30    2.70 
   1 -21  -4    4.10    2.20 
  -1 -21   4    6.10    2.40 
   0 -21   4   14.90    3.10 
   0 -21  -4   20.00    3.70 
  -1 -21  -4    0.40    1.70 
   1 -21   4    2.50    2.10 
  -2 -21  -4    4.30    2.20 
   2 -21   4    4.30    2.10 
  10   0  -5   -1.00    1.80 
 -10   0   5    2.00    1.90 
   9   0  -5   -2.10    1.20 
  -9   0   5   -0.20    1.20 
  -8   0   5    2.00    1.50 
   8   0  -5    1.30    1.70 
   7   0  -5   -2.00    1.00 
  -7   0   5   -0.50    0.90 
  -7   0   5   -1.00    1.10 
  -6   0   5    0.50    1.20 
  -6   0   5   -0.80    0.80 
   6   0  -5    1.30    1.40 
  -5   0   5   -0.50    0.80 
   5   0  -5   -0.40    1.00 
  -5   0   5    1.70    1.00 
   4   0  -5   -0.30    0.80 
  -4   0   5    0.20    0.70 
  -4   0   5   -0.20    0.80 
   3   0  -5    0.40    0.90 
  -3   0   5    0.50    0.70 
  -3   0   5   -0.80    0.50 
  -2   0   5    0.30    0.70 
   2   0  -5    1.10    0.80 
  -2   0   5    0.20    0.60 
  -1   0   5    0.90    0.60 
   1   0  -5   -0.10    0.60 
  -1   0   5   -1.10    0.60 
   0   0  -5    0.00    0.60 
   0   0   5    0.80    0.80 
   0   0   5    0.80    0.80 
   1   0   5    0.40    0.70 
  -1   0  -5   -0.80    0.30 
   1   0   5    0.30    0.60 
   2   0   5   -0.10    0.60 
   2   0   5    0.40    0.70 
   3   0   5   -0.90    0.70 
   3   0   5   -1.00    0.70 
   4   0   5    0.60    1.00 
   4   0   5    1.70    1.30 
   5   0   5    0.00    1.60 
   5   0   5    2.30    1.30 
   6   0   5   -0.20    1.40 
   6   0   5    1.70    1.50 
   7   0   5    0.90    1.40 
   7   0   5    0.10    1.30 
   8   0   5    2.50    1.70 
   8   0   5    0.30    1.50 
   9   0   5    1.90    2.00 
   9   0   5    2.40    2.10 
 -10  -1   5    0.90    1.80 
  10  -1  -5   -1.10    1.40 
 -10  -1   5    0.60    1.40 
 -10   1   5    1.30    1.80 
  10   1  -5    1.80    2.00 
  -9  -1   5    4.20    1.80 
   9  -1  -5    1.50    1.90 
  -9   1   5    2.50    1.90 
   9   1  -5    0.50    1.70 
   8  -1  -5   11.30    2.90 
  -8  -1   5    6.40    2.10 
   8   1  -5    7.30    2.30 
  -8   1   5    6.80    2.10 
  -7  -1   5   26.10    3.30 
  -7  -1   5   33.80    3.70 
   7  -1  -5   31.20    4.00 
   7   1  -5   28.70    3.90 
  -7   1   5   29.30    3.70 
   6  -1  -5  170.38    8.00 
  -6  -1   5  180.58    7.50 
  -6  -1   5  169.48    7.40 
  -6   1   5  182.68    7.00 
   6   1  -5  163.28    7.90 
  -6   1   5  165.78    7.50 
  -5  -1   5  166.98    6.90 
  -5  -1   5  157.58    6.70 
   5  -1  -5  164.08    7.30 
  -5   1   5  169.98    6.40 
   5   1  -5  154.38    7.20 
  -5   1   5  162.98    7.00 
  -4  -1   5   14.20    2.00 
   4  -1  -5   12.70    2.10 
  -4  -1   5   11.50    1.90 
  -4   1   5   14.80    2.20 
   4   1  -5   15.70    2.30 
  -4   1   5   13.90    1.80 
  -3  -1   5   53.39    3.20 
  -3  -1   5   51.99    3.20 
   3  -1  -5   54.09    3.40 
  -3   1   5   53.59    2.90 
   3   1  -5   52.09    3.30 
  -3   1   5   52.09    3.20 
  -2  -1   5   53.19    3.10 
  -2  -1   5   56.39    3.10 
   2  -1  -5   57.79    3.20 
  -2   1   5   51.59    2.70 
  -2   1   5   49.60    2.90 
   2   1  -5   50.49    3.10 
  -1  -1   5   10.70    1.70 
  -1  -1   5   11.20    1.60 
   1  -1  -5   12.20    1.60 
  -1   1   5    9.50    1.30 
   1   1  -5   10.30    1.50 
  -1   1   5   11.70    1.60 
   0  -1   5 1119.19   29.10 
   0  -1   5 1156.08   29.30 
   0  -1  -5 1113.29   28.50 
   0   1   5 1117.29   29.00 
   0   1  -5 1107.19   28.50 
   0   1   5 1134.09   29.10 
   1  -1   5  328.07    8.70 
   1  -1   5  308.37    9.90 
  -1  -1  -5  319.47    8.80 
   1  -1   5  311.37    9.80 
   1   1   5  340.27    9.80 
   1   1   5  329.47   10.20 
  -1   1  -5  317.07    8.70 
   2  -1   5  100.79    4.50 
  -2  -1  -5   99.59    2.80 
   2  -1   5   98.59    4.50 
   2   1   5   93.29    4.10 
   2   1   5   90.39    4.60 
   3  -1   5    4.90    1.40 
   3  -1   5    2.40    1.20 
   3   1   5    3.20    1.20 
   3   1   5    1.00    1.00 
   4  -1   5  446.16   14.70 
   4  -1   5  485.25   15.40 
   4   1   5  489.15   14.70 
   4   1   5  491.95   15.70 
   5  -1   5  541.45   16.80 
   5  -1   5  533.35   17.20 
   5   1   5  515.15   17.40 
   5   1   5  516.85   16.30 
   6  -1   5    2.30    1.40 
   6  -1   5    4.60    1.80 
   6   1   5    1.80    1.70 
   6   1   5    3.50    1.60 
   7  -1   5   14.20    3.00 
   7  -1   5   12.60    2.80 
   7   1   5   10.70    2.70 
   7   1   5   15.70    2.90 
   8  -1   5    0.60    1.40 
   8  -1   5    1.90    1.90 
   8   1   5    4.30    1.90 
   8   1   5    4.80    2.20 
   9  -1   5    0.50    1.90 
   9  -1   5    0.20    1.80 
   9   1   5   -1.70    1.60 
 -10  -2   5    1.70    1.60 
  10  -2  -5   -1.20    1.60 
 -10  -2   5   -1.10    1.70 
 -10   2   5   -1.30    1.40 
  10   2  -5   -1.70    1.80 
  -9  -2   5   -0.90    1.40 
  -9  -2   5    0.90    1.20 
   9  -2  -5   -0.90    1.60 
   9   2  -5   -2.60    1.20 
  -9   2   5   -0.60    1.30 
   8  -2  -5   -2.00    1.20 
  -8  -2   5    0.20    1.40 
  -8  -2   5    1.60    1.30 
   8   2  -5    0.20    1.60 
  -8   2   5    0.10    1.40 
   7  -2  -5   68.29    5.00 
  -7  -2   5   68.69    4.70 
  -7  -2   5   70.69    4.60 
  -7   2   5   72.29    4.90 
   7   2  -5   60.09    5.50 
   6  -2  -5  149.39    7.40 
  -6  -2   5  155.88    7.00 
  -6  -2   5  164.28    7.40 
  -6   2   5  165.88    7.30 
  -6   2   5  155.68    6.10 
   6   2  -5  149.88    7.50 
  -5  -2   5   24.70    2.80 
   5  -2  -5   22.40    3.10 
  -5  -2   5   25.50    3.10 
   5   2  -5   21.60    2.90 
  -5   2   5   22.80    2.30 
  -5   2   5   22.20    2.80 
  -4  -2   5    1.10    1.00 
  -4  -2   5   -0.90    0.70 
   4  -2  -5   -0.20    0.80 
  -4   2   5    1.00    0.70 
   4   2  -5    1.00    1.00 
  -4   2   5    0.00    0.80 
   3  -2  -5   53.79    3.40 
  -3  -2   5   58.19    3.60 
  -3  -2   5   54.99    3.20 
  -3   2   5   61.39    3.40 
  -3   2   5   58.89    2.90 
   3   2  -5   51.39    3.40 
   2  -2  -5  167.28    6.20 
  -2  -2   5  172.88    6.60 
  -2  -2   5  163.48    6.20 
   2   2  -5  165.88    6.40 
  -2   2   5  178.88    5.80 
  -2   2   5  163.88    6.10 
  -1  -2   5  421.76   12.80 
  -1  -2   5  436.06   13.00 
   1  -2  -5  442.16   12.50 
  -1   2   5  456.25   12.50 
   1   2  -5  426.36   12.60 
  -1   2   5  446.56   12.70 
   0  -2   5    3.00    1.00 
   0  -2   5    2.80    1.00 
   0  -2  -5    2.60    0.80 
   0  -2   5    3.10    0.80 
   0   2   5    2.60    0.90 
   0   2  -5    3.70    0.90 
   0   2   5    1.90    0.80 
   1  -2   5  135.19    4.10 
   1  -2   5  131.79    5.30 
   1  -2   5  132.29    5.20 
  -1  -2  -5  133.39    4.30 
   1   2   5  141.99    5.00 
   1   2   5  126.19    5.40 
   2  -2   5   52.59    3.10 
   2  -2   5   48.50    3.00 
  -2  -2  -5   50.59    1.90 
   2   2   5   49.50    2.80 
   2   2   5   53.19    3.40 
   3  -2   5    7.80    1.70 
   3  -2   5    8.20    1.60 
   3   2   5    7.80    1.40 
   3   2   5    6.10    1.70 
   4  -2   5 1217.48   32.10 
   4  -2   5 1132.49   31.90 
   4   2   5 1142.29   32.70 
   4   2   5 1203.68   31.30 
   5  -2   5   71.29    4.80 
   5  -2   5   77.69    5.00 
   5   2   5   67.79    5.10 
   5   2   5   82.29    4.60 
   6  -2   5    3.00    1.80 
   6  -2   5   -0.40    1.30 
   6   2   5   -0.70    1.30 
   6   2   5    0.20    1.10 
   7  -2   5   13.80    3.10 
   7  -2   5    8.20    2.40 
   7   2   5    9.20    2.70 
   7   2   5   10.40    2.40 
   8  -2   5   13.10    3.00 
   8  -2   5    3.20    2.00 
   9  -2   5    9.40    2.70 
   9  -2   5    9.90    2.90 
   9   2   5   10.80    3.10 
 -10  -3   5   21.00    4.00 
 -10  -3   5   16.90    3.20 
  10  -3  -5   17.00    3.80 
 -10   3   5   19.30    3.80 
  10   3  -5   16.00    3.50 
  -9  -3   5    1.10    1.50 
   9  -3  -5   -1.00    1.30 
  -9  -3   5   -1.90    1.20 
  -9   3   5    0.20    1.50 
   9   3  -5   -2.80    1.30 
  -8  -3   5    0.70    1.10 
  -8  -3   5    0.40    1.40 
   8  -3  -5    0.10    1.50 
  -8  -3   5    0.30    1.40 
   8   3  -5    0.70    1.50 
  -8   3   5    0.80    1.50 
  -7  -3   5   25.90    3.60 
  -7  -3   5   29.80    3.40 
   7  -3  -5   32.20    4.00 
  -7  -3   5   27.20    3.60 
  -7   3   5   26.00    3.70 
   7   3  -5   26.40    3.70 
   6  -3  -5  160.18    7.50 
  -6  -3   5  153.48    6.80 
  -6  -3   5  166.58    7.60 
   6   3  -5  156.08    7.60 
  -6   3   5  130.89    6.80 
  -5  -3   5   66.09    4.00 
   5  -3  -5   74.39    4.70 
  -5  -3   5   67.19    4.50 
  -5   3   5   68.79    3.30 
  -5   3   5   68.29    4.20 
   5   3  -5   64.89    4.40 
  -4  -3   5   71.39    4.00 
  -4  -3   5   77.59    4.60 
   4  -3  -5   75.09    4.30 
  -4   3   5   69.29    4.00 
  -4   3   5   76.49    3.30 
   4   3  -5   76.19    4.50 
  -3  -3   5   79.39    3.90 
   3  -3  -5   79.29    4.10 
  -3  -3   5   73.39    4.30 
   3   3  -5   71.99    4.10 
  -3   3   5   74.79    3.20 
  -3   3   5   74.79    3.90 
   2  -3  -5    0.30    0.70 
  -2  -3   5    0.00    0.70 
  -2  -3   5    1.10    0.80 
  -2  -3   5    0.10    0.60 
  -2   3   5   -0.50    0.50 
  -2   3   5    1.00    0.60 
   2   3  -5    0.20    0.60 
   1  -3  -5   14.30    1.70 
  -1  -3   5   19.60    1.90 
  -1  -3   5   14.80    2.00 
  -1  -3   5   19.70    2.20 
  -1   3   5   17.90    1.80 
   1   3  -5   16.20    1.90 
  -1   3   5   17.80    1.90 
   0  -3   5  279.47    9.20 
   0  -3   5  283.47    8.40 
   0  -3   5  291.37    9.20 
   0  -3  -5  281.77    8.40 
   0   3   5  298.37    9.30 
   0   3  -5  282.97    8.50 
   0   3   5  287.37    8.80 
   1  -3   5    0.10    0.60 
   1  -3   5   -0.40    0.60 
   1  -3   5    0.40    0.40 
  -1  -3  -5    0.00    0.40 
   1   3   5    0.10    0.70 
   1   3   5    0.60    0.60 
   2  -3   5   51.79    3.10 
   2  -3   5   58.59    3.40 
   2  -3   5   54.59    1.80 
  -2  -3  -5   50.89    2.00 
   2   3   5   53.49    3.50 
   2   3   5   51.29    2.80 
   3  -3   5   60.69    3.60 
   3  -3   5   64.39    3.90 
   3   3   5   62.39    3.30 
   3   3   5   60.09    4.10 
   4  -3   5  221.18    8.80 
   4  -3   5  236.38    9.20 
   4   3   5  235.68    8.20 
   4   3   5  235.88    9.80 
   5  -3   5  112.39    6.10 
   5  -3   5  126.89    6.50 
   5   3   5  106.59    5.40 
   5   3   5  107.39    6.60 
   6  -3   5    3.50    1.70 
   6  -3   5    0.60    1.30 
   6   3   5    1.40    1.90 
   6   3   5    1.20    1.20 
   7  -3   5    2.40    1.70 
   7  -3   5    3.60    1.70 
   7   3   5    0.90    1.30 
   7   3   5    1.00    1.60 
   8  -3   5    3.30    1.90 
   8  -3   5    3.00    1.90 
   8   3   5    6.30    2.60 
   9  -3   5   -0.30    1.70 
   9  -3   5   -0.70    1.70 
 -10  -4   5   29.50    4.80 
 -10  -4   5   24.90    3.70 
  10  -4  -5   31.90    4.90 
 -10   4   5   22.90    4.10 
  10   4  -5   32.20    4.80 
  -9  -4   5    2.70    1.90 
   9  -4  -5    0.50    1.50 
  -9  -4   5   -1.50    1.30 
  -9  -4   5    1.00    1.50 
  -9   4   5   -0.90    1.20 
   9   4  -5    0.80    1.90 
  -8  -4   5    0.80    1.60 
  -8  -4   5    1.10    1.60 
  -8  -4   5    1.10    1.30 
   8  -4  -5    0.50    1.70 
  -8   4   5   -0.70    1.40 
   8   4  -5    0.30    1.40 
   7  -4  -5    1.40    1.50 
  -7  -4   5   -0.90    1.20 
  -7  -4   5   -0.80    1.10 
  -7  -4   5    2.70    1.80 
   7   4  -5    1.80    1.70 
  -7   4   5    3.10    1.80 
  -6  -4   5   82.49    5.30 
  -6  -4   5   88.59    5.40 
  -6  -4   5   83.29    4.80 
   6  -4  -5   88.49    5.40 
   6   4  -5   87.29    5.50 
  -6   4   5   87.79    5.30 
   5  -4  -5   -0.50    1.10 
  -5  -4   5    2.00    1.30 
  -5  -4   5    1.10    1.00 
  -5  -4   5    1.80    1.40 
   5   4  -5    0.10    1.20 
  -5   4   5   -1.40    1.00 
  -5   4   5    0.60    0.70 
  -4  -4   5  220.18    8.10 
  -4  -4   5  231.58    8.80 
   4  -4  -5  235.58    8.70 
  -4  -4   5  231.88    9.10 
  -4   4   5  227.18    8.40 
   4   4  -5  215.48    8.70 
  -4   4   5  226.88    6.90 
  -3  -4   5   15.80    2.40 
  -3  -4   5    9.40    1.70 
  -3  -4   5   10.60    1.80 
   3  -4  -5    9.70    1.70 
  -3   4   5   11.90    1.80 
   3   4  -5   12.60    2.00 
  -3   4   5   12.00    1.40 
  -2  -4   5   89.69    4.60 
  -2  -4   5   86.29    4.20 
  -2  -4   5   87.19    4.20 
   2  -4  -5   88.69    4.10 
  -2   4   5   91.49    4.10 
  -2   4   5   90.09    3.70 
   2   4  -5   84.29    4.20 
  -1  -4   5  136.79    5.90 
   1  -4  -5  146.89    5.20 
  -1  -4   5  143.09    5.60 
  -1  -4   5  134.59    5.20 
   1   4  -5  137.79    5.30 
  -1   4   5  132.39    5.20 
  -1   4   5  136.69    5.20 
   0  -4   5  608.04   17.20 
   0  -4   5  617.24   16.50 
   0  -4  -5  619.14   16.40 
   0  -4   5  597.34   17.50 
   0   4   5  636.44   16.80 
   0   4   5  618.54   17.40 
   1  -4   5    0.00    0.60 
  -1  -4  -5    0.10    0.40 
   1  -4   5    1.40    0.90 
   1  -4   5    0.20    0.40 
   1   4   5    0.20    0.60 
   1   4   5   -0.20    0.70 
   2  -4   5   70.59    3.60 
   2  -4   5   64.79    2.30 
   2  -4   5   74.19    3.90 
  -2  -4  -5   66.49    2.60 
   2   4   5   68.69    4.10 
   2   4   5   68.69    3.20 
  -3  -4  -5   30.70    1.50 
   3  -4   5   29.50    3.10 
   3  -4   5   31.40    3.00 
   3   4   5   30.50    2.20 
   3   4   5   25.70    3.30 
   4  -4   5  172.48    7.20 
   4  -4   5  170.38    7.60 
   4   4   5  169.08    6.50 
   4   4   5  163.88    7.90 
   5  -4   5  502.45   16.10 
   5  -4   5  489.85   16.50 
   5   4   5  504.05   15.20 
   5   4   5  511.85   17.50 
   6  -4   5   26.30    3.50 
   6  -4   5   30.90    4.10 
   6   4   5   29.60    4.30 
   6   4   5   32.50    3.40 
   7  -4   5    5.10    1.80 
   7  -4   5    7.90    2.60 
   7   4   5   14.50    3.30 
   8  -4   5   38.20    4.90 
   8  -4   5   33.80    4.90 
   8   4   5   26.20    4.60 
   9  -4   5    4.90    2.60 
  10  -5  -5   10.80    3.30 
 -10  -5   5   11.20    3.30 
 -10  -5   5    9.30    2.40 
 -10   5   5   11.80    3.20 
  10   5  -5   14.30    3.40 
  -9  -5   5   10.40    2.50 
  -9  -5   5   14.00    3.30 
   9  -5  -5   17.30    3.50 
  -9  -5   5   10.60    2.90 
  -9   5   5   11.30    3.10 
   9   5  -5   13.10    3.10 
   8  -5  -5    7.70    2.40 
  -8  -5   5    5.90    1.90 
  -8  -5   5    7.90    2.60 
  -8  -5   5   12.50    2.90 
  -8   5   5    8.00    2.30 
   8   5  -5    8.70    2.70 
  -7  -5   5  166.98    7.40 
   7  -5  -5  169.78    8.40 
  -7  -5   5  159.88    8.10 
  -7  -5   5  164.58    8.30 
  -7   5   5  159.68    8.00 
   7   5  -5  176.28    8.60 
  -6  -5   5   60.89    4.80 
  -6  -5   5   66.19    4.10 
  -6  -5   5   63.29    4.60 
   6  -5  -5   74.19    4.90 
  -6   5   5   65.49    4.60 
   6   5  -5   59.49    4.60 
  -5  -5   5   66.89    4.70 
  -5  -5   5   62.19    4.30 
   5  -5  -5   66.19    4.40 
  -5  -5   5   70.79    4.10 
  -5   5   5   68.39    4.30 
   5   5  -5   64.29    4.50 
  -4  -5   5  364.96   13.00 
  -4  -5   5  374.56   11.80 
  -4  -5   5  366.96   12.40 
   4  -5  -5  362.56   12.20 
  -4   5   5  381.26   10.40 
  -4   5   5  379.86   12.20 
   4   5  -5  371.86   12.60 
  -3  -5   5    7.50    1.50 
  -3  -5   5    5.30    1.60 
   3  -5  -5    7.90    1.60 
  -3  -5   5    6.30    1.50 
   3   5  -5    4.80    1.40 
  -3   5   5    6.90    1.10 
  -3   5   5    7.50    1.60 
  -2  -5   5    9.30    1.80 
   2  -5  -5   13.40    1.80 
  -2  -5   5    9.30    1.90 
  -2  -5   5   13.10    1.80 
   2   5  -5    9.60    1.60 
  -2   5   5   11.50    1.70 
  -2   5   5   10.20    1.40 
  -1  -5   5  312.37   10.70 
   1  -5  -5  312.97    9.60 
  -1  -5   5  312.07   10.00 
  -1  -5   5  317.47    9.80 
  -1   5   5  315.07    9.70 
   1   5  -5  309.37    9.80 
  -1   5   5  331.47    9.90 
   0  -5   5  385.06   12.10 
   0  -5   5  402.86   11.40 
   0  -5   5  391.96   12.50 
   0  -5  -5  405.46   11.40 
   0   5   5  407.56   11.50 
   0   5   5  410.56   12.40 
   1  -5   5    7.40    1.00 
   1  -5   5    8.20    1.50 
  -1  -5  -5    8.40    1.10 
   1  -5   5    7.20    1.50 
   1   5   5    9.30    1.80 
   1   5   5    9.20    1.30 
   2  -5   5    0.70    0.70 
   2  -5   5    0.70    0.90 
   2  -5   5    1.50    0.50 
  -2  -5  -5    0.90    0.50 
   2   5   5    2.50    0.80 
   2   5   5    1.40    1.00 
   3  -5   5   29.60    3.20 
  -3  -5  -5   27.60    1.60 
   3  -5   5   29.60    2.90 
   3   5   5   24.90    3.30 
   3   5   5   30.40    2.10 
   4  -5   5  215.48    8.20 
   4  -5   5  200.98    8.70 
   4   5   5  214.88    7.40 
   4   5   5  213.78    9.40 
   5  -5   5   18.00    3.10 
   5  -5   5   17.40    2.70 
   5   5   5   13.90    3.00 
   5   5   5   15.70    2.20 
   6  -5   5   19.50    3.00 
   6  -5   5   21.90    3.50 
   6   5   5   21.40    3.70 
   7  -5   5    1.00    1.50 
   7  -5   5    0.30    1.50 
   7   5   5    0.50    1.50 
   8  -5   5    0.90    1.80 
   8  -5   5    0.00    1.60 
   9  -5   5   34.60    5.40 
 -10  -6   5    8.10    2.50 
 -10  -6   5    7.00    2.60 
  10  -6  -5    8.70    2.90 
  10   6  -5    9.00    2.90 
 -10   6   5    7.00    2.70 
  -9  -6   5   22.90    3.40 
  -9  -6   5   20.10    3.70 
  -9  -6   5   19.70    3.80 
   9  -6  -5   17.10    3.50 
  -9   6   5   24.00    4.20 
   9   6  -5   19.40    3.60 
  -8  -6   5    0.00    1.70 
  -8  -6   5    2.50    1.40 
   8  -6  -5    0.40    1.40 
  -8  -6   5    3.60    1.90 
   8   6  -5    1.60    1.60 
  -8   6   5    3.00    1.80 
  -7  -6   5  112.79    6.60 
  -7  -6   5  100.09    6.70 
   7  -6  -5  121.49    6.70 
  -7  -6   5  101.09    5.60 
   7   6  -5  113.09    6.70 
  -7   6   5  116.49    6.70 
  -6  -6   5   18.00    2.60 
  -6  -6   5   14.60    2.70 
   6  -6  -5   18.10    2.90 
  -6  -6   5   15.30    3.00 
  -6   6   5   18.60    3.00 
   6   6  -5   13.90    2.70 
  -5  -6   5   30.90    3.10 
  -5  -6   5   29.30    3.70 
  -5  -6   5   30.20    3.50 
   5  -6  -5   22.40    3.00 
   5   6  -5   28.80    3.40 
  -5   6   5   30.00    3.50 
   4  -6  -5  138.39    6.30 
  -4  -6   5  141.09    7.00 
  -4  -6   5  139.19    6.40 
  -4  -6   5  138.79    5.90 
  -4   6   5  141.69    4.70 
   4   6  -5  141.09    6.60 
  -4   6   5  132.69    6.20 
  -3  -6   5   49.40    3.80 
  -3  -6   5   48.10    3.30 
  -3  -6   5   49.60    3.20 
   3  -6  -5   44.70    3.10 
   3   6  -5   43.40    3.90 
  -3   6   5   49.30    2.50 
  -3   6   5   44.90    3.10 
   2  -6  -5   89.79    4.20 
  -2  -6   5   80.69    4.80 
  -2  -6   5   94.79    4.40 
  -2  -6   5   80.99    4.20 
  -2   6   5   83.79    3.70 
  -2   6   5   89.59    4.10 
   2   6  -5   85.19    4.30 
   1  -6  -5  350.56   10.60 
  -1  -6   5  332.77   11.60 
  -1  -6   5  352.16   11.00 
  -1  -6   5  367.56   10.80 
  -1   6   5  365.76   10.60 
  -1   6   5  349.47   10.90 
   0  -6   5  421.66   12.90 
   0  -6   5  398.06   11.60 
   0  -6   5  397.46   12.40 
   0  -6  -5  401.26   11.60 
   0   6   5  407.26   12.60 
   0   6   5  402.26   11.50 
   1  -6   5    0.70    0.50 
   1  -6   5    1.30    0.90 
  -1  -6  -5    0.90    0.60 
   1  -6   5    0.70    0.90 
   1   6   5    3.20    0.90 
   1   6   5    2.30    1.10 
   2  -6   5    1.20    1.00 
  -2  -6  -5    2.70    0.80 
   2  -6   5    0.40    0.50 
   2  -6   5    1.30    0.80 
   2   6   5    0.10    0.50 
   2   6   5    1.00    1.10 
  -3  -6  -5   34.60    2.00 
   3  -6   5   38.50    2.80 
   3  -6   5   35.20    3.70 
   3   6   5   46.10    4.60 
   3   6   5   38.10    2.30 
   4  -6   5   30.20    3.80 
   4  -6   5   33.60    3.20 
   4   6   5   30.70    2.70 
   4   6   5   35.10    4.20 
   5  -6   5   56.39    5.40 
   5  -6   5   55.09    4.00 
   5   6   5   46.90    5.20 
   6  -6   5    5.50    1.80 
   6  -6   5    2.50    1.70 
   6   6   5    2.30    1.80 
   7  -6   5    1.30    1.60 
   7  -6   5    1.00    1.40 
   7   6   5    0.70    1.90 
   8  -6   5   11.70    3.30 
   9  -6   5   13.90    3.50 
  10  -7  -5    5.60    2.80 
 -10  -7   5    5.40    2.90 
 -10  -7   5    4.10    2.40 
  10   7  -5    7.90    2.90 
 -10   7   5    6.70    2.80 
  -9  -7   5    5.60    2.40 
  -9  -7   5    7.90    2.10 
   9  -7  -5   11.70    3.20 
  -9  -7   5    8.90    2.80 
  -9   7   5    8.60    2.80 
   9   7  -5    6.10    2.50 
  -8  -7   5   35.30    5.00 
   8  -7  -5   52.99    5.70 
  -8  -7   5   40.50    4.10 
  -8  -7   5   47.40    5.40 
   8   7  -5   49.10    5.50 
  -8   7   5   46.30    5.10 
  -7  -7   5    0.50    1.30 
  -7  -7   5    2.00    1.70 
  -7  -7   5   -0.50    1.00 
   7  -7  -5   -2.10    1.00 
   7   7  -5    0.60    1.50 
  -7   7   5    0.80    1.50 
  -6  -7   5    0.30    1.00 
   6  -7  -5    1.70    1.50 
  -6  -7   5   -0.30    1.10 
  -6  -7   5    1.10    1.50 
  -6   7   5   -0.60    1.20 
   6   7  -5    0.20    1.20 
   5  -7  -5   -0.20    1.10 
  -5  -7   5   -0.10    1.10 
  -5  -7   5   -1.40    1.00 
  -5  -7   5    0.30    1.00 
  -5   7   5   -0.80    0.70 
   5   7  -5    0.30    1.20 
  -4  -7   5    0.20    1.00 
  -4  -7   5    0.20    0.90 
   4  -7  -5   -0.10    0.90 
  -4  -7   5    0.40    1.30 
  -4   7   5   -1.10    0.70 
   4   7  -5    0.50    1.10 
  -3  -7   5   36.90    3.20 
   3  -7  -5   31.20    3.00 
  -3  -7   5   31.00    3.10 
  -3  -7   5   28.70    3.60 
  -3   7   5   36.00    3.30 
  -3   7   5   31.90    2.10 
   3   7  -5   31.10    3.20 
   2  -7  -5   10.50    1.60 
  -2  -7   5   12.50    1.80 
  -2  -7   5   12.70    1.90 
  -2  -7   5   11.90    2.20 
  -2   7   5    9.30    1.50 
  -2   7   5   12.30    1.70 
  -1  -7   5   16.80    2.10 
  -1  -7   5   22.60    2.30 
   1  -7  -5   22.80    2.30 
  -1  -7   5   18.20    2.60 
  -1   7   5   24.10    2.20 
  -1   7   5   21.70    2.40 
   0  -7   5   13.90    2.20 
   0  -7   5   15.20    2.00 
   0  -7  -5   17.10    1.90 
   0  -7   5   18.70    1.90 
   0   7   5   20.40    2.50 
   0   7   5   20.60    1.90 
   1  -7   5   35.00    2.10 
   1  -7   5   35.10    3.30 
   1  -7   5   49.70    3.20 
  -1  -7  -5   36.20    2.20 
   1   7   5   31.10    2.00 
   1   7   5   36.70    3.60 
   2  -7   5   13.60    1.40 
   2  -7   5   11.90    1.80 
  -2  -7  -5    9.80    1.40 
   2  -7   5   15.10    2.30 
   2   7   5   15.10    1.50 
   2   7   5   10.60    2.20 
   3  -7   5   -0.40    0.80 
   3  -7   5    0.10    0.60 
  -3  -7  -5    0.70    0.60 
   3  -7   5    0.10    0.90 
   3   7   5    0.30    1.10 
   3   7   5    1.10    0.70 
   4  -7   5   15.80    2.30 
   4  -7   5   18.10    2.90 
   4   7   5   15.40    3.00 
   5  -7   5   51.19    3.80 
   5  -7   5   62.09    5.70 
   5   7   5   55.19    5.80 
   6  -7   5   73.29    5.60 
   6  -7   5   69.19    4.70 
   6   7   5   71.09    7.00 
   7  -7   5    3.70    1.70 
   7  -7   5    4.40    2.40 
   8  -7   5    5.00    2.60 
   9  -7   5    1.70    2.30 
 -10  -8   5    1.30    2.20 
  10  -8  -5    0.30    2.20 
 -10  -8   5   -0.30    1.90 
 -10   8   5    2.80    2.40 
  10   8  -5   -0.70    2.00 
   9  -8  -5   12.80    3.40 
  -9  -8   5    3.90    2.60 
  -9  -8   5   12.90    3.10 
  -9  -8   5   12.30    2.60 
  -9   8   5   13.30    3.50 
   9   8  -5    7.90    2.60 
   8  -8  -5    3.10    1.80 
  -8  -8   5    2.20    1.50 
  -8  -8   5    0.50    1.80 
  -8  -8   5   -0.10    1.30 
  -8   8   5    2.20    2.00 
   8   8  -5    3.70    1.80 
  -7  -8   5    6.50    1.70 
  -7  -8   5    7.80    2.50 
   7  -8  -5    9.90    2.40 
  -7  -8   5    6.80    2.10 
  -7   8   5    6.60    2.30 
   7   8  -5    4.90    2.10 
  -6  -8   5   85.69    6.10 
  -6  -8   5   93.89    5.80 
  -6  -8   5   97.79    5.10 
   6  -8  -5   98.79    5.90 
   6   8  -5  105.09    6.20 
  -6   8   5   89.29    5.80 
  -5  -8   5  227.08    9.60 
  -5  -8   5  236.58    8.80 
   5  -8  -5  254.77    9.70 
  -5  -8   5  238.38   10.50 
  -5   8   5  238.78    9.60 
   5   8  -5  252.37   10.10 
  -4  -8   5  119.99    6.00 
  -4  -8   5  112.79    5.30 
  -4  -8   5  101.29    6.20 
   4  -8  -5  115.69    5.60 
   4   8  -5  111.89    6.00 
  -4   8   5  108.69    5.50 
  -3  -8   5   40.80    3.70 
  -3  -8   5   34.20    4.00 
   3  -8  -5   35.50    3.30 
  -3  -8   5   34.30    3.10 
  -3   8   5   32.30    3.00 
  -3   8   5   37.20    2.30 
  -2  -8   5  159.68    6.50 
  -2  -8   5  157.98    6.40 
   2  -8  -5  169.58    6.50 
  -2   8   5  165.88    6.20 
  -2   8   5  166.68    6.10 
   1  -8  -5   21.10    2.30 
  -1  -8   5   24.00    2.60 
  -1  -8   5   21.20    2.30 
  -1  -8   5   21.20    2.80 
  -1   8   5   21.90    2.10 
  -1   8   5   24.60    2.60 
   0  -8   5   41.30    2.60 
   0  -8   5   39.50    3.70 
   0  -8  -5   37.70    2.50 
   0  -8   5   42.20    3.00 
   0   8   5   36.40    2.20 
   0   8   5   39.30    3.10 
  -1  -8  -5   30.40    2.20 
   1  -8   5   26.10    2.90 
   1  -8   5   36.40    2.20 
   1  -8   5   30.40    3.00 
   1   8   5   36.70    3.70 
   1   8   5   33.50    2.00 
  -2  -8  -5   50.09    2.70 
   2  -8   5   50.89    2.60 
   2  -8   5   50.09    3.70 
   2  -8   5   48.50    3.20 
   2   8   5   49.50    2.30 
   2   8   5   47.90    4.50 
   3  -8   5    3.90    1.20 
  -3  -8  -5    5.30    1.10 
   3  -8   5    3.20    1.40 
   3  -8   5    4.80    1.00 
   3   8   5    2.20    1.50 
   4  -8   5    3.10    1.20 
   4  -8   5    3.10    1.70 
   4   8   5    5.50    2.10 
   5  -8   5    5.00    2.10 
   5  -8   5    5.40    1.50 
   5   8   5    4.80    2.20 
   6  -8   5   18.00    2.90 
   6  -8   5    9.00    2.70 
   6   8   5    8.70    3.00 
   7  -8   5   11.80    3.20 
   7  -8   5    9.60    2.40 
   8  -8   5    2.20    2.30 
   9  -8   5   17.40    4.30 
  -9  -9   5   26.00    4.30 
   9  -9  -5   32.10    4.90 
  -9  -9   5   32.20    5.10 
   9   9  -5   26.70    4.40 
  -9   9   5   28.70    4.50 
   8  -9  -5    7.90    2.60 
  -8  -9   5   11.70    2.90 
  -8  -9   5   11.00    2.40 
  -8  -9   5    9.90    3.10 
  -8   9   5   10.70    3.00 
   8   9  -5   10.60    2.70 
  -7  -9   5    5.50    2.60 
   7  -9  -5    6.50    2.00 
  -7  -9   5    5.50    2.00 
  -7  -9   5    5.50    1.70 
  -7   9   5    5.70    2.20 
   7   9  -5    7.80    2.20 
  -6  -9   5   44.80    4.70 
  -6  -9   5   45.40    5.30 
   6  -9  -5   38.90    4.20 
  -6  -9   5   49.00    3.60 
  -6   9   5   47.20    4.70 
   6   9  -5   42.40    4.70 
  -5  -9   5  137.39    7.00 
  -5  -9   5  137.69    6.20 
   5  -9  -5  147.19    6.90 
  -5  -9   5  140.39    7.80 
  -5   9   5  136.89    6.80 
  -4  -9   5    0.60    1.10 
   4  -9  -5   -0.30    0.90 
  -4  -9   5   -0.50    0.80 
  -4  -9   5   -1.10    1.10 
  -4   9   5   -0.30    1.00 
  -3  -9   5   -1.40    1.00 
  -3  -9   5   -1.10    0.90 
   3  -9  -5    1.10    1.00 
  -3  -9   5   -0.70    0.80 
  -3   9   5    1.30    1.10 
  -2  -9   5  192.68    7.50 
   2  -9  -5  186.18    7.20 
  -2  -9   5  184.78    7.10 
  -2   9   5  192.28    7.00 
  -2   9   5  191.88    6.90 
  -1  -9   5  150.28    6.30 
  -1  -9   5  155.08    6.10 
  -1  -9   5  165.58    7.40 
   1  -9  -5  150.98    6.10 
  -1   9   5  157.58    5.70 
  -1   9   5  159.18    6.40 
   0  -9   5   42.60    2.70 
   0  -9   5   31.00    3.50 
   0  -9  -5   32.90    2.90 
   0  -9   5   35.50    3.30 
   0   9   5   40.10    3.70 
   0   9   5   31.80    2.10 
   1  -9   5   27.80    2.10 
   1  -9   5   23.80    2.80 
  -1  -9  -5   25.00    2.30 
   1  -9   5   24.60    3.00 
   1   9   5   22.00    1.60 
   1   9   5   23.70    3.00 
   2  -9   5   10.80    2.10 
   2  -9   5    8.90    1.70 
   2  -9   5    6.10    1.20 
  -2  -9  -5    7.60    1.40 
   2   9   5    8.80    2.20 
   3  -9   5    4.90    1.80 
   3  -9   5    8.40    1.70 
  -3  -9  -5    7.30    1.40 
   3  -9   5    8.70    1.30 
   3   9   5    5.20    1.90 
   4  -9   5   22.50    3.40 
   4  -9   5   19.20    2.50 
   4   9   5   26.60    3.90 
   5  -9   5    1.30    1.20 
   5  -9   5    2.10    1.60 
   5   9   5    5.00    2.20 
   6  -9   5    4.50    2.10 
   6  -9   5    3.90    1.60 
   7  -9   5   12.20    3.20 
   8  -9   5    0.40    1.90 
  -9 -10   5   58.29    7.10 
  -9 -10   5   62.39    6.40 
   9 -10  -5   57.49    6.20 
  -9  10   5   68.89    6.90 
  -8 -10   5   48.20    6.10 
   8 -10  -5   41.90    5.10 
  -8 -10   5   44.20    5.20 
  -8  10   5   47.50    5.60 
  -7 -10   5    8.60    2.00 
  -7 -10   5   10.00    2.50 
  -7 -10   5    7.10    2.80 
   7 -10  -5    6.70    2.20 
  -7  10   5    9.90    2.70 
  -6 -10   5   -0.70    1.00 
  -6 -10   5   -0.60    1.20 
   6 -10  -5   -0.40    1.20 
  -6 -10   5    1.40    1.70 
  -6  10   5   -0.90    1.10 
  -5 -10   5   25.20    3.40 
  -5 -10   5   30.00    4.30 
   5 -10  -5   26.60    3.50 
  -5 -10   5   35.50    3.30 
  -5  10   5   28.90    3.50 
  -4 -10   5    9.60    2.10 
  -4 -10   5   10.50    2.00 
  -4 -10   5   12.60    2.90 
   4 -10  -5    7.80    1.80 
  -4  10   5    7.90    1.90 
   3 -10  -5   22.00    2.70 
  -3 -10   5   27.00    3.80 
  -3 -10   5   26.20    2.80 
  -3 -10   5   25.20    3.20 
  -3  10   5   17.90    2.40 
  -2 -10   5  714.83   20.00 
   2 -10  -5  723.13   20.20 
  -2 -10   5  688.33   20.20 
  -2 -10   5  685.83   21.80 
  -2  10   5  719.63   19.70 
  -2  10   5  700.63   19.60 
  -1 -10   5   90.09    5.50 
   1 -10  -5   87.19    4.50 
  -1 -10   5   97.69    4.80 
  -1 -10   5  102.69    4.80 
  -1  10   5   89.49    4.10 
  -1  10   5  102.79    5.00 
   0 -10  -5   87.69    4.40 
   0 -10   5   89.89    5.20 
   0 -10   5   97.69    4.40 
   0 -10   5   88.59    4.80 
   0  10   5   93.09    3.70 
   0  10   5   94.19    5.10 
   1 -10   5   21.60    2.80 
   1 -10   5   16.90    2.50 
   1 -10   5   17.70    2.00 
  -1 -10  -5   22.50    2.40 
   1  10   5   18.40    2.80 
   2 -10   5   54.09    3.60 
   2 -10   5   53.69    4.00 
  -2 -10  -5   52.99    3.20 
   2 -10   5   54.99    3.00 
   2  10   5   56.99    5.20 
  -3 -10  -5   63.49    3.40 
   3 -10   5   67.89    3.80 
   3 -10   5   63.69    3.20 
   3 -10   5   58.49    4.50 
   3  10   5   58.19    5.60 
   4 -10   5   88.39    4.60 
   4 -10   5   77.49    5.50 
   4  10   5   73.19    5.60 
   5 -10   5   10.50    2.20 
   5 -10   5   16.90    3.40 
   6 -10   5   -0.80    1.20 
   6 -10   5    1.20    1.90 
   7 -10   5    8.40    2.90 
   8 -10   5    0.40    2.00 
  -9 -11   5    7.00    3.00 
  -9 -11   5   12.90    3.30 
   9 -11  -5    9.30    3.10 
  -9  11   5    6.60    3.00 
  -8 -11   5   44.70    6.00 
  -8 -11   5   41.90    5.10 
   8 -11  -5   42.10    5.20 
  -8  11   5   33.40    4.80 
  -7 -11   5    1.60    1.90 
  -7 -11   5    0.40    1.40 
   7 -11  -5   -0.40    1.60 
  -7  11   5   -1.80    1.50 
  -6 -11   5    0.60    1.60 
  -6 -11   5    2.30    1.70 
  -6 -11   5    1.40    1.30 
  -6  11   5    0.80    1.30 
  -5 -11   5    1.40    1.30 
   5 -11  -5    1.40    1.30 
  -5 -11   5    1.30    1.40 
  -5 -11   5    3.20    2.00 
  -5  11   5    1.40    1.30 
  -4 -11   5   16.30    2.70 
  -4 -11   5   15.30    3.10 
   4 -11  -5   19.20    2.70 
  -4 -11   5   15.20    2.30 
  -4  11   5   19.40    2.70 
   3 -11  -5   25.70    3.00 
  -3 -11   5   26.10    3.10 
  -3 -11   5   20.00    2.60 
  -3 -11   5   23.20    3.60 
  -3  11   5   25.00    2.80 
  -2 -11   5  331.17   11.40 
   2 -11  -5  333.07   11.20 
  -2 -11   5  333.77   12.80 
  -2 -11   5  333.27   11.10 
  -2  11   5  340.97   10.80 
  -2  11   5  354.76   13.70 
  -1 -11   5  145.19    6.20 
  -1 -11   5  137.39    7.10 
   1 -11  -5  141.69    6.20 
  -1 -11   5  148.49    6.30 
  -1  11   5  155.78    6.50 
  -1  11   5  151.28    5.60 
   0 -11   5   22.90    2.80 
   0 -11   5   20.90    2.50 
   0 -11  -5   22.50    2.60 
   0 -11   5   13.50    2.50 
   0  11   5   22.40    2.00 
   0  11   5   20.60    2.90 
  -1 -11  -5   15.60    2.20 
   1 -11   5   19.50    2.30 
   1 -11   5   16.80    2.60 
   1 -11   5   16.20    2.60 
   1  11   5   16.00    2.70 
  -2 -11  -5    0.20    0.90 
   2 -11   5   -0.30    0.90 
   2 -11   5   -0.30    0.70 
   2 -11   5   -0.30    1.00 
   2  11   5    1.00    1.20 
   3 -11   5    3.00    1.70 
   3 -11   5    5.20    1.50 
  -3 -11  -5    3.50    1.20 
   3 -11   5    1.90    1.00 
   3  11   5    2.90    1.70 
  -4 -11  -5   33.70    4.20 
   4 -11   5   32.50    4.30 
   4 -11   5   33.50    3.30 
   5 -11   5    0.40    1.10 
   5 -11   5    0.00    1.70 
   6 -11   5   20.40    3.90 
   7 -11   5    6.90    2.70 
   8 -11   5    4.60    2.90 
  -8 -12   5   17.50    3.50 
  -8 -12   5   15.80    4.10 
   8 -12  -5    9.90    2.90 
  -8  12   5   10.80    3.10 
  -7 -12   5   -1.40    1.60 
   7 -12  -5   -1.00    1.20 
  -7 -12   5    1.00    1.60 
  -7  12   5    2.40    2.00 
   6 -12  -5    7.50    2.30 
  -6 -12   5    7.50    2.90 
  -6 -12   5    8.00    2.20 
  -6 -12   5    7.70    2.00 
  -6  12   5    9.10    2.70 
   5 -12  -5   40.60    4.20 
  -5 -12   5   32.20    4.70 
  -5 -12   5   42.20    4.60 
  -5 -12   5   35.70    3.50 
  -5  12   5   39.50    4.30 
  -4 -12   5    2.50    1.90 
   4 -12  -5    1.60    1.30 
  -4 -12   5    4.40    1.70 
  -4 -12   5   -0.10    1.10 
  -4  12   5    3.90    1.50 
  -3 -12   5   49.40    5.20 
   3 -12  -5   44.10    4.00 
  -3 -12   5   46.60    3.40 
  -3 -12   5   51.79    3.90 
  -3  12   5   45.90    3.40 
  -2 -12   5   38.60    3.50 
  -2 -12   5   33.80    4.40 
  -2 -12   5   31.80    3.40 
   2 -12  -5   34.20    3.50 
  -2  12   5   39.10    2.90 
  -1 -12   5   38.30    4.40 
  -1 -12   5   35.80    3.50 
  -1 -12   5   53.79    3.80 
   1 -12  -5   38.50    3.60 
  -1  12   5   38.90    2.60 
   0 -12   5  313.97   11.20 
   0 -12  -5  329.57   10.80 
   0 -12   5  316.07   11.80 
   0 -12   5  307.67   10.50 
  -1 -12  -5  142.49    6.00 
   1 -12   5  122.29    5.50 
   1 -12   5  127.89    6.50 
   1 -12   5  122.29    6.30 
   2 -12   5   59.69    3.50 
  -2 -12  -5   59.89    3.70 
   2 -12   5   51.79    3.70 
   2 -12   5   57.89    5.20 
  -3 -12  -5    0.70    1.00 
   3 -12   5    0.90    1.00 
   3 -12   5    1.40    1.10 
   3 -12   5    0.40    1.30 
  -4 -12  -5    6.90    1.80 
   4 -12   5    6.50    2.20 
   4 -12   5    7.70    1.70 
   5 -12   5   -1.80    1.30 
   5 -12   5    0.40    1.10 
   6 -12   5   66.69    6.90 
   7 -12   5   -0.10    2.10 
   8 -12   5   -0.80    1.70 
  -8 -13   5   11.30    3.60 
   8 -13  -5    7.50    2.70 
  -8 -13   5    9.70    2.90 
  -8  13   5    9.60    3.00 
  -7 -13   5    1.50    1.80 
   7 -13  -5    2.30    1.80 
  -7 -13   5   -1.50    2.00 
  -7  13   5    1.50    1.70 
   6 -13  -5   10.20    2.60 
  -6 -13   5   13.50    3.00 
  -6 -13   5   11.30    3.20 
  -6  13   5   16.10    3.10 
   5 -13  -5    4.10    1.70 
  -5 -13   5    6.00    2.10 
  -5 -13   5    8.10    1.90 
  -5 -13   5    3.00    2.10 
  -5  13   5    4.90    1.80 
  -4 -13   5   64.39    4.60 
  -4 -13   5   61.39    6.30 
   4 -13  -5   64.19    4.40 
  -4 -13   5   65.79    4.00 
  -4  13   5   54.79    4.10 
  -3 -13   5   40.00    4.00 
   3 -13  -5   43.50    4.10 
  -3 -13   5   39.50    3.60 
  -3 -13   5   33.50    4.60 
  -3  13   5   43.20    3.80 
  -2 -13   5  410.16   15.20 
  -2 -13   5  425.86   13.30 
   2 -13  -5  391.66   13.40 
  -2 -13   5  400.96   13.50 
  -2  13   5  413.46   12.60 
   1 -13  -5  234.98    9.00 
  -1 -13   5  250.47    9.20 
  -1 -13   5  239.28   10.40 
  -1 -13   5  230.38    9.00 
   0 -13   5   41.90    4.10 
   0 -13   5   36.00    4.20 
   0 -13  -5   38.10    3.60 
   0 -13   5   44.30    3.30 
   1 -13   5   72.09    4.80 
   1 -13   5   77.09    4.90 
   1 -13   5   84.09    4.50 
  -1 -13  -5   79.29    4.60 
  -2 -13  -5   94.69    4.90 
   2 -13   5   82.29    5.00 
   2 -13   5  102.09    6.00 
   2 -13   5   87.99    4.60 
   3 -13   5   17.30    2.40 
   3 -13   5   13.30    2.30 
   3 -13   5   13.50    2.90 
  -3 -13  -5   11.80    2.10 
   4 -13   5    9.80    2.60 
  -4 -13  -5   10.20    2.10 
   4 -13   5    8.40    1.80 
   5 -13   5    7.40    2.50 
   6 -13   5   52.99    6.20 
   7 -13   5    1.70    1.90 
  -8 -14   5   -2.60    2.00 
  -8 -14   5   -1.00    1.80 
   8 -14  -5    4.20    2.30 
  -8  14   5   -1.10    1.70 
  -7 -14   5    4.20    2.70 
  -7 -14   5    0.80    1.60 
   7 -14  -5    3.30    2.10 
  -7  14   5    4.70    2.30 
  -6 -14   5    7.80    3.00 
   6 -14  -5    3.40    2.00 
  -6 -14   5    6.20    2.50 
  -6  14   5    4.60    2.10 
  -5 -14   5    2.70    2.10 
   5 -14  -5    0.90    1.30 
  -5 -14   5    0.80    1.50 
  -5  14   5    2.10    1.50 
   4 -14  -5   14.10    2.50 
  -4 -14   5   14.70    2.80 
  -4 -14   5   16.90    3.70 
  -4 -14   5   15.00    2.30 
  -4  14   5   15.20    2.60 
  -3 -14   5   60.19    4.00 
  -3 -14   5   60.09    4.50 
   3 -14  -5   65.79    4.50 
  -3 -14   5   48.00    5.50 
  -3  14   5   74.19    4.30 
  -2 -14   5  225.38    8.70 
  -2 -14   5  208.08   10.10 
  -2 -14   5  220.68    8.90 
   2 -14  -5  221.88    8.90 
   1 -14  -5   15.20    2.50 
  -1 -14   5   12.70    2.30 
  -1 -14   5   21.10    3.00 
  -1 -14   5   17.00    3.10 
   0 -14   5    1.60    1.10 
   0 -14   5    0.00    1.30 
   0 -14   5    1.30    1.20 
   0 -14  -5    1.80    1.30 
   1 -14   5    0.70    1.10 
   1 -14   5    0.70    1.20 
  -1 -14  -5    0.70    1.10 
   1 -14   5    1.80    1.50 
   2 -14   5   29.40    3.40 
   2 -14   5   29.80    4.00 
  -2 -14  -5   29.60    3.30 
   2 -14   5   30.00    3.10 
  -3 -14  -5   64.79    4.10 
   3 -14   5   64.59    4.10 
   3 -14   5   52.29    5.40 
  -4 -14  -5    2.20    1.40 
   4 -14   5    0.90    1.10 
   4 -14   5    2.20    1.80 
   5 -14   5    9.20    3.10 
   6 -14   5    6.50    2.60 
   7 -14   5    3.70    2.50 
  -7 -15   5    0.00    1.70 
  -7 -15   5    0.30    2.10 
   7 -15  -5   -1.50    1.60 
  -7  15   5    0.90    1.90 
  -6 -15   5    3.80    1.90 
  -6 -15   5    4.20    2.50 
   6 -15  -5    4.40    2.10 
  -6  15   5    6.20    2.40 
  -5 -15   5    5.10    2.60 
   5 -15  -5    5.20    1.90 
  -5 -15   5    6.80    2.30 
  -5  15   5    2.80    1.80 
   4 -15  -5    2.90    1.50 
  -4 -15   5    3.50    2.10 
  -4 -15   5    3.70    1.80 
  -4  15   5    1.00    1.40 
  -3 -15   5    0.90    1.60 
  -3 -15   5    0.60    1.40 
   3 -15  -5    0.20    1.20 
  -3 -15   5   -0.90    1.00 
   2 -15  -5   13.50    2.60 
  -2 -15   5   10.60    3.00 
  -2 -15   5   11.20    2.30 
  -2 -15   5   13.40    2.70 
  -1 -15   5    0.30    1.10 
  -1 -15   5    2.40    1.40 
   1 -15  -5    0.40    1.30 
  -1 -15   5    0.10    1.50 
   0 -15   5    4.10    1.70 
   0 -15   5    5.20    1.70 
   0 -15   5    6.30    2.20 
   0 -15  -5   10.80    2.30 
   1 -15   5    0.90    1.50 
   1 -15   5    2.50    1.40 
   1 -15   5    0.90    1.50 
  -1 -15  -5    2.60    1.50 
   2 -15   5   49.20    4.50 
  -2 -15  -5   49.40    3.70 
   2 -15   5   46.60    3.60 
   2 -15   5   45.60    4.90 
   3 -15   5    1.60    1.30 
   3 -15   5    1.10    1.60 
  -3 -15  -5    1.30    1.20 
   4 -15   5    3.40    1.90 
  -4 -15  -5    0.00    1.20 
   5 -15   5    1.20    1.70 
   6 -15   5    8.30    3.00 
  -7 -16   5   -1.30    1.60 
  -7 -16   5    2.30    2.70 
   7 -16  -5   -1.10    1.50 
  -7  16   5   -0.80    1.50 
  -6 -16   5    6.00    2.40 
  -6 -16   5    2.10    2.10 
   6 -16  -5    4.50    2.40 
  -6  16   5    7.40    2.40 
  -5 -16   5   -2.20    1.90 
  -5 -16   5    1.80    1.70 
   5 -16  -5    1.10    1.60 
  -5  16   5    1.50    1.50 
  -4 -16   5    4.80    2.40 
  -4 -16   5    7.70    2.40 
   4 -16  -5    7.60    2.30 
   3 -16  -5    1.70    1.60 
  -3 -16   5    0.20    1.80 
  -3 -16   5   -1.70    1.30 
   2 -16  -5    7.40    2.10 
  -2 -16   5    8.00    2.20 
  -2 -16   5    6.70    1.90 
  -2 -16   5    9.30    2.80 
  -1 -16   5    9.50    2.80 
  -1 -16   5    8.80    2.10 
   1 -16  -5   12.40    2.50 
  -1 -16   5    8.80    2.20 
   0 -16   5   56.29    4.20 
   0 -16   5   46.80    4.70 
   0 -16   5   49.70    5.30 
   0 -16  -5   51.79    4.70 
   1 -16   5    4.60    2.00 
  -1 -16  -5    6.00    2.00 
   1 -16   5    9.10    2.40 
   1 -16   5    6.60    2.00 
  -2 -16  -5    1.30    1.40 
   2 -16   5   -0.20    1.20 
   2 -16   5    1.00    1.20 
   2 -16   5    0.20    1.30 
   3 -16   5    0.80    1.20 
  -3 -16  -5    1.30    1.40 
   3 -16   5    2.60    1.90 
   4 -16   5    4.30    2.20 
  -4 -16  -5    5.80    2.10 
   5 -16   5    3.60    2.20 
   6 -16   5    2.10    2.60 
   6 -17  -5    2.50    1.80 
  -6 -17   5    0.00    1.60 
  -6 -17   5   -0.70    1.80 
  -6  17   5    0.60    1.70 
   5 -17  -5    4.50    2.00 
  -5 -17   5    2.00    2.30 
  -5 -17   5    1.80    1.80 
  -4 -17   5    1.30    1.90 
   4 -17  -5   -0.60    1.30 
  -4 -17   5    0.50    1.70 
   3 -17  -5    3.10    1.80 
  -3 -17   5    0.50    2.20 
  -3 -17   5    1.10    1.60 
  -2 -17   5   24.10    3.40 
  -2 -17   5   24.10    4.10 
   2 -17  -5   17.00    2.90 
  -1 -17   5   24.70    3.50 
  -1 -17   5   20.20    3.10 
   1 -17  -5   19.60    3.20 
  -1 -17   5   14.40    3.30 
   0 -17   5   -0.50    1.40 
   0 -17   5    0.00    1.50 
   0 -17   5    0.60    1.30 
   0 -17  -5   -0.20    1.40 
   1 -17   5   74.79    5.00 
  -1 -17  -5   82.29    5.30 
   1 -17   5   75.39    5.40 
   1 -17   5   74.39    5.50 
   2 -17   5   40.40    4.10 
  -2 -17  -5   42.40    4.40 
   2 -17   5   42.30    5.00 
   2 -17   5   45.20    4.50 
   3 -17   5    2.90    2.00 
  -3 -17  -5    5.30    1.90 
  -4 -17  -5   -0.40    1.40 
   4 -17   5   -1.30    1.70 
   5 -17   5    0.20    2.00 
  -5 -18   5   -1.10    1.80 
  -5 -18   5    2.10    2.20 
   5 -18  -5    4.20    2.10 
  -4 -18   5    1.50    2.20 
   4 -18  -5    0.80    1.60 
  -4 -18   5    1.10    2.20 
   3 -18  -5   29.50    3.90 
  -3 -18   5   21.90    3.60 
  -3 -18   5   20.40    4.30 
   2 -18  -5   10.30    2.60 
  -2 -18   5    5.70    2.50 
  -2 -18   5   13.60    2.70 
   1 -18  -5    6.10    2.10 
  -1 -18   5    4.20    2.20 
  -1 -18   5    8.90    2.30 
   0 -18   5    0.70    1.40 
   0 -18   5    1.10    1.70 
   0 -18   5   -0.20    1.50 
   0 -18  -5    1.10    1.50 
   1 -18   5    1.00    1.70 
   1 -18   5   -0.90    1.20 
   1 -18   5    1.40    1.70 
  -1 -18  -5    1.20    1.60 
   2 -18   5   18.80    3.00 
   2 -18   5   24.40    4.00 
  -2 -18  -5   17.90    3.00 
   3 -18   5   25.50    4.30 
  -3 -18  -5   19.40    3.10 
   4 -18   5   -0.60    1.60 
  -4 -19   5   -0.70    1.80 
  -4 -19   5    1.80    2.10 
   4 -19  -5   -0.80    1.40 
  -3 -19   5    1.60    1.80 
   3 -19  -5    2.40    1.90 
  -3 -19   5    0.50    1.90 
   2 -19  -5   79.49    5.70 
  -2 -19   5   58.79    6.60 
  -2 -19   5   71.99    6.40 
  -1 -19   5    0.20    1.70 
  -1 -19   5   -0.50    1.50 
   1 -19  -5    0.70    1.50 
   0 -19   5   -1.10    1.40 
   0 -19  -5   -0.10    1.50 
   0 -19   5   -0.20    1.80 
   1 -19   5    2.40    1.90 
   1 -19   5    0.70    1.60 
  -1 -19  -5    2.60    1.90 
   1 -19   5    3.40    2.00 
  -2 -19  -5    9.20    2.50 
   2 -19   5    9.20    2.80 
   2 -19   5    6.70    2.30 
   3 -19   5    4.60    2.60 
  -3 -19  -5    6.80    2.30 
  -3 -20   5   40.50    5.90 
  -3 -20   5   34.80    4.60 
   3 -20  -5   29.60    4.40 
  -2 -20   5   18.20    3.50 
  -2 -20   5   23.50    4.50 
   2 -20  -5   25.20    4.00 
   1 -20  -5    3.50    2.10 
  -1 -20   5    1.60    2.20 
  -1 -20   5    0.90    1.90 
   0 -20  -5    0.60    1.70 
   0 -20   5   -0.90    1.60 
   0 -20   5   -1.20    1.60 
   1 -20   5   24.50    3.70 
  -1 -20  -5   21.10    3.50 
  -2 -20  -5   19.60    3.40 
   2 -20   5   17.00    3.20 
   2 -20   5   15.40    3.50 
 -10   0   6   27.90    4.30 
  10   0  -6   23.40    4.30 
   9   0  -6   22.30    4.00 
  -9   0   6   22.40    3.70 
   8   0  -6   28.20    4.20 
  -8   0   6   22.90    3.50 
  -7   0   6  198.08    8.90 
   7   0  -6  207.88    9.60 
  -7   0   6  197.28    8.80 
  -6   0   6  109.09    5.50 
   6   0  -6  122.49    6.70 
  -6   0   6  105.29    5.80 
   5   0  -6  466.25   15.30 
  -5   0   6  442.56   14.40 
  -5   0   6  440.06   14.00 
  -4   0   6  199.28    7.70 
   4   0  -6  197.68    8.10 
  -4   0   6  182.38    7.30 
  -3   0   6    9.80    1.80 
   3   0  -6   10.60    2.00 
  -3   0   6    9.30    1.70 
  -2   0   6   19.20    2.20 
   2   0  -6   19.70    2.30 
  -2   0   6   19.20    2.30 
   1   0  -6  406.06   12.30 
  -1   0   6  442.36   12.80 
  -1   0   6  401.46   12.30 
   0   0   6   75.39    3.90 
   0   0   6   81.79    3.90 
   0   0  -6   82.59    3.50 
   1   0   6   57.29    3.50 
   1   0   6   61.69    3.50 
  -1   0  -6   64.69    2.60 
   2   0   6   10.10    1.90 
   2   0   6    8.50    1.60 
   3   0   6   13.50    2.30 
   3   0   6   15.40    2.30 
   4   0   6  304.37   10.80 
   4   0   6  296.27   11.40 
   5   0   6  654.43   19.90 
   5   0   6  635.64   20.70 
   6   0   6    4.90    1.90 
   6   0   6    5.50    2.10 
   7   0   6   11.50    3.00 
   7   0   6    3.50    2.00 
   8   0   6   26.60    4.60 
   8   0   6   13.40    3.10 
   9   0   6   14.10    3.70 
  10  -1  -6   45.70    5.90 
 -10  -1   6   50.79    5.60 
 -10  -1   6   59.79    6.60 
  10   1  -6   59.59    6.60 
 -10   1   6   52.29    5.70 
  -9  -1   6    3.00    1.80 
   9  -1  -6    1.90    2.30 
  -9   1   6    2.90    1.80 
   9   1  -6    0.90    1.90 
   8  -1  -6    6.50    2.40 
  -8  -1   6    6.60    2.20 
  -8   1   6    9.80    2.40 
   8   1  -6    6.80    2.50 
   7  -1  -6   22.20    3.60 
  -7  -1   6   28.10    3.50 
  -7  -1   6   32.00    3.80 
   7   1  -6   38.30    4.60 
  -7   1   6   36.90    4.20 
   6  -1  -6   73.59    5.20 
  -6  -1   6   88.09    5.00 
  -6  -1   6   68.39    4.60 
   6   1  -6   69.29    5.10 
  -6   1   6   73.39    4.80 
  -6   1   6   79.59    4.40 
   5  -1  -6   19.60    3.00 
  -5  -1   6   15.90    2.50 
  -5  -1   6   16.00    2.40 
  -5   1   6   15.00    2.20 
   5   1  -6   14.10    2.60 
  -5   1   6   11.20    2.20 
  -4  -1   6   37.30    3.50 
  -4  -1   6   40.00    3.60 
   4  -1  -6   39.60    3.80 
  -4   1   6   34.80    3.30 
  -4   1   6   39.20    2.80 
   4   1  -6   37.00    3.80 
   3  -1  -6    1.90    1.20 
  -3  -1   6    1.20    1.00 
  -3  -1   6    2.90    1.10 
   3   1  -6    2.30    1.20 
  -3   1   6    0.50    0.90 
  -3   1   6    0.00    0.60 
   2  -1  -6    3.20    1.10 
  -2  -1   6    5.80    1.40 
  -2  -1   6    3.70    1.20 
   2   1  -6    3.30    1.10 
  -2   1   6    4.70    1.10 
  -2   1   6    1.70    1.00 
  -1  -1   6    8.50    1.50 
  -1  -1   6    8.80    1.70 
   1  -1  -6   10.20    1.60 
   1   1  -6    9.20    1.50 
  -1   1   6   11.20    1.80 
  -1   1   6    9.50    1.50 
   0  -1  -6   37.80    2.30 
   0  -1   6   37.80    2.60 
   0  -1   6   37.90    2.70 
   0   1   6   31.40    2.40 
   0   1  -6   43.00    2.40 
   0   1   6   39.30    2.70 
  -1  -1  -6   24.80    1.60 
   1  -1   6   24.50    2.60 
   1  -1   6   26.50    1.50 
   1  -1   6   23.80    2.50 
   1   1   6   24.30    2.60 
   1   1   6   24.00    2.40 
  -1   1  -6   27.60    1.60 
   2  -1   6   35.90    3.40 
   2  -1   6   31.70    3.10 
   2   1   6   34.60    3.40 
   2   1   6   28.50    2.70 
   3  -1   6   29.90    3.30 
   3  -1   6   29.80    3.20 
   3   1   6   34.50    3.30 
   3   1   6   28.50    3.30 
   4  -1   6   67.69    4.40 
   4  -1   6   65.39    4.60 
   4   1   6   74.29    5.00 
   4   1   6   60.29    4.10 
   5  -1   6    2.50    1.70 
   5  -1   6    2.40    1.50 
   5   1   6    3.30    1.50 
   5   1   6    2.80    1.90 
   6  -1   6   16.70    3.30 
   6  -1   6   21.40    3.40 
   6   1   6   17.70    3.00 
   6   1   6   22.20    3.90 
   7  -1   6   37.50    5.10 
   7  -1   6   39.40    4.80 
   7   1   6   49.70    5.00 
   7   1   6   43.50    5.50 
   8  -1   6    2.60    2.40 
   8  -1   6    3.50    2.20 
   8   1   6    4.10    2.30 
   9  -1   6    3.80    2.40 
   9  -1   6   -1.10    1.60 
   9   1   6   -1.10    2.10 
 -10  -2   6   -1.00    1.60 
 -10  -2   6   -2.10    2.00 
  10  -2  -6   -2.40    1.50 
  10   2  -6    0.00    2.20 
 -10   2   6    2.20    2.10 
  -9  -2   6   15.40    3.40 
   9  -2  -6    8.90    2.90 
  -9  -2   6   15.50    3.00 
   9   2  -6   14.20    3.50 
  -9   2   6   15.20    3.20 
  -8  -2   6    1.30    1.40 
   8  -2  -6    0.70    1.60 
  -8   2   6    0.50    1.40 
   8   2  -6   -1.30    1.50 
   7  -2  -6   -0.60    1.40 
  -7  -2   6    0.20    1.10 
  -7  -2   6   -1.80    1.00 
  -7   2   6   -0.30    1.20 
   7   2  -6   -0.30    1.20 
  -6  -2   6   21.50    3.10 
  -6  -2   6   19.40    2.80 
   6  -2  -6   20.50    3.20 
  -6   2   6   21.20    3.00 
  -6   2   6   21.70    2.50 
   6   2  -6   18.10    3.10 
   5  -2  -6  210.78    8.90 
  -5  -2   6  195.78    8.40 
  -5  -2   6  212.08    8.40 
  -5   2   6  210.08    8.50 
   5   2  -6  217.68    9.10 
  -5   2   6  211.98    7.50 
   4  -2  -6  240.88    9.10 
  -4  -2   6  237.98    8.70 
  -4  -2   6  217.88    8.70 
   4   2  -6  227.68    9.10 
  -4   2   6  228.08    8.60 
  -4   2   6  231.78    7.80 
  -3  -2   6    0.70    0.90 
  -3  -2   6   -1.00    0.70 
   3  -2  -6    1.80    1.10 
  -3   2   6    0.30    1.00 
  -3   2   6    3.90    1.10 
   3   2  -6    0.00    1.00 
  -2  -2   6   85.09    4.40 
  -2  -2   6   80.89    4.30 
   2  -2  -6   79.79    4.10 
  -2   2   6   79.59    3.70 
   2   2  -6   80.99    4.20 
  -2   2   6   80.49    4.10 
  -1  -2   6   11.50    1.90 
  -1  -2   6   12.30    1.70 
   1  -2  -6   11.60    1.70 
  -1  -2   6    8.80    1.60 
  -1   2   6   14.00    1.90 
   1   2  -6   16.10    2.00 
  -1   2   6   14.40    1.80 
   0  -2   6    7.60    1.50 
   0  -2  -6    7.50    1.20 
   0  -2   6    9.80    1.70 
   0  -2   6    7.90    1.30 
   0   2   6    6.40    1.40 
   0   2   6    8.50    1.50 
   0   2  -6    8.40    1.30 
  -1  -2  -6   17.40    1.60 
   1  -2   6   16.20    2.10 
   1  -2   6   16.10    2.10 
   1  -2   6   15.80    1.20 
   1   2   6   13.10    2.10 
   1   2   6   18.00    2.10 
   2  -2   6    0.80    0.90 
   2  -2   6    0.10    0.80 
   2   2   6    1.20    0.90 
   2   2   6    1.20    1.00 
   3  -2   6   76.99    4.60 
   3  -2   6   80.99    4.70 
   3   2   6   75.69    4.90 
   3   2   6   73.99    4.10 
   4  -2   6   87.79    5.20 
   4  -2   6   98.39    5.60 
   4   2   6   80.59    5.50 
   4   2   6   87.99    4.80 
   5  -2   6  326.77   12.70 
   5  -2   6  344.77   12.50 
   5   2   6  332.97   13.10 
   5   2   6  334.27   11.80 
   6  -2   6   94.09    6.20 
   6   2   6  102.59    5.90 
   6   2   6   99.29    6.70 
   7  -2   6   34.30    4.70 
   7  -2   6   43.70    5.10 
   7   2   6   45.50    4.80 
   7   2   6   29.40    4.60 
   8  -2   6   11.40    3.30 
   8  -2   6   12.90    3.20 
   8   2   6   17.20    4.00 
   9  -2   6    0.60    1.90 
   9  -2   6   -1.00    1.80 
   9   2   6   -0.40    1.60 
 -10  -3   6   19.10    3.90 
  10  -3  -6   16.50    4.00 
 -10  -3   6   24.30    3.80 
  10   3  -6   19.20    4.00 
 -10   3   6   26.50    4.40 
   9  -3  -6   21.60    3.90 
  -9  -3   6   19.10    3.70 
  -9  -3   6   26.30    3.70 
  -9   3   6   28.20    4.20 
   9   3  -6   22.90    4.10 
   8  -3  -6    1.20    1.80 
  -8  -3   6    3.80    2.00 
  -8  -3   6    6.90    2.40 
  -8  -3   6    7.50    2.20 
   8   3  -6    8.10    2.40 
  -8   3   6    8.30    2.50 
   7  -3  -6   24.20    3.70 
  -7  -3   6   24.00    3.60 
  -7  -3   6   29.50    3.90 
  -7  -3   6   27.50    3.40 
  -7   3   6   28.60    3.80 
   7   3  -6   24.90    3.70 
   6  -3  -6  120.59    6.70 
  -6  -3   6  123.59    6.60 
  -6  -3   6  120.59    6.00 
   6   3  -6  124.89    6.90 
  -6   3   6  118.69    6.40 
  -5  -3   6  150.78    7.20 
   5  -3  -6  153.38    7.30 
  -5  -3   6  150.38    6.80 
  -5   3   6  148.39    6.80 
  -5   3   6  141.99    5.50 
   5   3  -6  150.48    7.30 
  -4  -3   6  304.87   10.40 
   4  -3  -6  312.87   11.00 
  -4  -3   6  309.47   11.10 
  -4   3   6  297.77   10.50 
  -4   3   6  302.27    9.40 
   4   3  -6  301.37   11.10 
  -3  -3   6  246.68    9.10 
  -3  -3   6  230.58    8.40 
  -3  -3   6  231.78    8.60 
   3  -3  -6  237.68    8.70 
  -3   3   6  225.58    8.30 
   3   3  -6  223.48    8.70 
  -3   3   6  234.38    7.60 
   2  -3  -6  112.79    5.10 
  -2  -3   6  117.59    5.20 
  -2  -3   6  111.49    5.20 
  -2  -3   6  121.59    5.50 
  -2   3   6  109.49    5.00 
   2   3  -6  105.89    5.10 
  -2   3   6  112.49    4.60 
  -1  -3   6    0.80    0.80 
   1  -3  -6   -0.30    0.70 
  -1  -3   6    2.00    1.20 
  -1  -3   6    1.00    1.00 
   1   3  -6    1.30    0.90 
  -1   3   6    0.60    0.80 
  -1   3   6    0.00    0.60 
   0  -3   6  347.37   10.10 
   0  -3   6  343.77   11.10 
   0  -3  -6  338.67   10.20 
   0  -3   6  345.37   11.10 
   0   3  -6  355.36   10.30 
   0   3   6  363.96   10.80 
   0   3   6  334.47   11.10 
   1  -3   6  147.99    4.80 
  -1  -3  -6  151.28    5.00 
   1  -3   6  151.28    6.20 
   1  -3   6  153.28    6.10 
   1   3   6  151.48    6.50 
   1   3   6  145.79    5.60 
   2  -3   6  137.39    6.00 
   2  -3   6  138.69    6.00 
   2   3   6  128.89    6.20 
   2   3   6  127.69    5.30 
   3  -3   6  127.99    6.20 
   3  -3   6  123.49    6.00 
   3   3   6  132.29    6.60 
   3   3   6  130.09    5.50 
   4  -3   6  410.76   14.10 
   4  -3   6  438.66   14.30 
   4   3   6  395.26   14.70 
   4   3   6  426.76   13.30 
   5  -3   6    5.30    1.90 
   5  -3   6    3.20    1.80 
   5   3   6    5.60    2.10 
   5   3   6    6.00    1.70 
   6  -3   6    8.80    2.30 
   6  -3   6    7.70    2.40 
   6   3   6   10.70    2.90 
   7  -3   6   20.90    3.80 
   7  -3   6   23.70    3.90 
   7   3   6   17.10    3.60 
   8  -3   6   12.00    3.20 
   8  -3   6   11.80    3.10 
   8   3   6    6.90    2.70 
   9  -3   6    3.70    2.20 
   9  -3   6    3.90    2.40 
   9   3   6    3.30    2.30 
 -10  -4   6    5.20    2.10 
  10  -4  -6   -0.90    2.30 
 -10  -4   6    5.80    2.90 
 -10   4   6    8.30    2.60 
  10   4  -6    2.70    2.40 
  -9  -4   6    5.70    2.40 
  -9  -4   6    8.50    2.30 
   9  -4  -6    5.80    2.40 
  -9   4   6    4.40    2.00 
   9   4  -6    6.40    2.50 
  -8  -4   6    1.70    1.80 
  -8  -4   6    2.90    1.60 
  -8  -4   6    1.90    1.80 
   8  -4  -6   -1.10    1.50 
  -8   4   6    2.10    1.80 
   8   4  -6    1.20    1.60 
  -7  -4   6    2.80    1.70 
  -7  -4   6   -0.10    1.20 
   7  -4  -6    2.60    1.70 
  -7  -4   6    0.30    1.60 
  -7   4   6    1.70    1.60 
   7   4  -6    0.20    1.30 
  -6  -4   6  121.49    6.00 
  -6  -4   6  121.69    6.70 
   6  -4  -6  105.69    6.40 
  -6  -4   6  114.29    6.60 
  -6   4   6  108.39    6.20 
   6   4  -6  121.49    6.90 
  -5  -4   6   11.70    2.50 
  -5  -4   6   10.60    2.30 
   5  -4  -6   10.90    2.40 
  -5  -4   6   11.90    2.20 
   5   4  -6    9.40    2.30 
  -5   4   6   12.70    2.30 
  -5   4   6    9.50    1.40 
  -4  -4   6    7.20    1.80 
   4  -4  -6   11.40    2.30 
  -4  -4   6    8.90    2.00 
  -4  -4   6    7.90    2.00 
   4   4  -6    7.90    2.00 
  -4   4   6    7.30    1.30 
  -4   4   6    4.80    1.50 
   3  -4  -6  106.59    5.20 
  -3  -4   6   97.69    5.10 
  -3  -4   6  105.09    5.10 
  -3  -4   6  101.39    5.50 
  -3   4   6   98.99    5.00 
  -3   4   6  105.99    4.30 
   3   4  -6  106.49    5.40 
  -2  -4   6  160.78    6.40 
  -2  -4   6  150.38    6.80 
  -2  -4   6  157.98    6.50 
   2  -4  -6  158.18    6.30 
  -2   4   6  170.68    6.10 
  -2   4   6  165.28    6.40 
   2   4  -6  163.98    6.60 
  -1  -4   6   17.80    2.40 
   1  -4  -6   16.00    2.00 
  -1  -4   6   15.80    2.20 
  -1  -4   6   18.80    2.10 
  -1   4   6   16.70    2.10 
  -1   4   6   18.20    2.20 
   1   4  -6   15.00    1.90 
   0  -4   6  485.15   13.80 
   0  -4   6  512.65   15.00 
   0  -4  -6  492.85   13.90 
   0   4   6  495.15   15.00 
   0   4   6  497.35   14.30 
   1  -4   6   37.10    3.30 
   1  -4   6   35.40    2.70 
  -1  -4  -6   33.00    2.00 
   1  -4   6   38.00    2.00 
   1   4   6   35.40    2.50 
   1   4   6   35.40    3.50 
   2  -4   6   38.40    2.90 
   2  -4   6   31.00    3.20 
  -2  -4  -6   31.10    2.20 
   2   4   6   34.20    3.70 
   2   4   6   27.60    2.50 
   3  -4   6   67.49    4.20 
   3  -4   6   69.19    4.50 
   3   4   6   66.39    3.70 
   3   4   6   69.49    4.80 
   4  -4   6   56.79    4.20 
   4  -4   6   60.39    4.50 
   4   4   6   64.59    3.90 
   4   4   6   65.99    5.00 
   5  -4   6  139.19    7.20 
   5  -4   6  143.49    7.50 
   5   4   6  134.29    7.90 
   5   4   6  150.88    6.60 
   6  -4   6   27.80    3.80 
   6  -4   6   32.10    4.30 
   6   4   6   32.50    4.80 
   7  -4   6    3.50    2.20 
   7  -4   6    4.30    2.10 
   7   4   6    4.10    2.30 
   8  -4   6    0.60    1.90 
   8  -4   6   -0.60    1.60 
   8   4   6   -1.10    1.80 
   9  -4   6    1.60    1.90 
 -10  -5   6   12.90    3.50 
  10  -5  -6   14.10    3.80 
 -10  -5   6   14.10    3.10 
 -10   5   6   14.40    3.50 
  10   5  -6   16.80    3.70 
   9  -5  -6    2.30    2.00 
  -9  -5   6    2.40    2.00 
  -9  -5   6    4.80    2.20 
  -9  -5   6    5.00    1.80 
  -9   5   6    5.40    2.40 
   9   5  -6    5.30    2.30 
   8  -5  -6    5.00    2.50 
  -8  -5   6   10.20    2.30 
  -8  -5   6    5.00    2.20 
  -8  -5   6    6.10    2.30 
  -8   5   6    9.90    2.60 
   8   5  -6    9.60    2.60 
  -7  -5   6   -0.20    1.60 
   7  -5  -6   -0.90    1.40 
  -7  -5   6    1.10    1.20 
  -7  -5   6   -0.60    1.20 
   7   5  -6    0.40    1.50 
  -7   5   6   -1.50    1.00 
  -6  -5   6   74.49    5.20 
  -6  -5   6   78.19    5.60 
   6  -5  -6   75.59    5.30 
  -6  -5   6   74.49    4.70 
   6   5  -6   77.99    5.40 
  -6   5   6   73.69    5.00 
   5  -5  -6    2.20    1.50 
  -5  -5   6    2.70    1.30 
  -5  -5   6    2.00    1.50 
  -5  -5   6    5.10    1.80 
  -5   5   6    3.70    1.50 
   5   5  -6    7.10    2.00 
   4  -5  -6    0.90    1.30 
  -4  -5   6    0.90    1.20 
  -4  -5   6   -1.20    0.90 
  -4  -5   6    1.50    1.40 
  -4   5   6    1.70    0.80 
   4   5  -6    0.50    1.10 
  -4   5   6    0.90    1.20 
  -3  -5   6  219.28    9.10 
   3  -5  -6  236.98    8.70 
  -3  -5   6  230.08    8.50 
  -3  -5   6  224.08    8.60 
   3   5  -6  230.08    8.80 
  -3   5   6  221.68    8.30 
  -3   5   6  233.08    7.50 
  -2  -5   6  386.86   13.00 
   2  -5  -6  382.16   12.10 
  -2  -5   6  386.26   12.30 
  -2  -5   6  375.26   12.10 
   2   5  -6  393.16   12.40 
  -2   5   6  377.36   12.00 
  -2   5   6  398.36   11.70 
  -1  -5   6  453.25   14.20 
  -1  -5   6  430.66   13.40 
  -1  -5   6  436.96   13.00 
   1  -5  -6  440.76   12.90 
   1   5  -6  430.26   13.00 
  -1   5   6  433.96   12.90 
  -1   5   6  437.76   13.30 
   0  -5   6   44.70    3.10 
   0  -5   6   34.50    3.30 
   0  -5  -6   38.70    2.40 
   0  -5   6   44.20    2.50 
   0   5   6   40.10    2.70 
   0   5   6   39.60    3.00 
  -1  -5  -6  304.57    8.90 
   1  -5   6  301.07    8.70 
   1  -5   6  311.87   10.20 
   1  -5   6  300.07   10.40 
   1   5   6  300.07    9.30 
   1   5   6  292.37   10.70 
  -2  -5  -6    6.50    1.00 
   2  -5   6    5.00    1.50 
   2  -5   6    5.90    1.50 
   2   5   6    6.30    1.70 
   2   5   6    4.50    1.20 
   3  -5   6   27.40    3.40 
   3  -5   6   33.90    3.40 
   3   5   6   29.60    3.70 
   3   5   6   32.20    2.80 
   4  -5   6  542.05   16.80 
   4  -5   6  533.15   17.40 
   4   5   6  525.25   18.10 
   4   5   6  515.95   15.60 
   5  -5   6    5.50    2.00 
   5  -5   6    5.20    2.10 
   5   5   6    6.00    2.40 
   6  -5   6    3.70    1.70 
   6  -5   6    2.20    1.80 
   6   5   6    3.70    2.10 
   7  -5   6    9.60    2.50 
   7  -5   6   12.90    3.00 
   7   5   6   12.60    3.20 
   8  -5   6    2.70    2.00 
   8  -5   6    3.90    2.10 
   8   5   6    6.90    3.10 
  -9  -6   6    9.00    2.40 
  -9  -6   6    8.00    2.80 
   9  -6  -6    6.10    2.70 
  -9  -6   6    5.60    2.50 
  -9   6   6    8.70    2.80 
   9   6  -6    7.00    2.70 
  -8  -6   6    1.90    1.50 
  -8  -6   6    2.60    1.90 
   8  -6  -6    4.10    2.30 
  -8  -6   6   -2.70    1.20 
  -8   6   6   -0.80    1.50 
   8   6  -6    2.60    1.90 
  -7  -6   6   -0.30    1.30 
  -7  -6   6   -0.20    1.50 
   7  -6  -6    1.40    1.70 
  -7  -6   6    0.60    1.20 
  -7   6   6    0.30    1.50 
   7   6  -6   -1.40    1.10 
  -6  -6   6   17.50    3.30 
   6  -6  -6   21.70    3.30 
  -6  -6   6   11.00    2.50 
  -6  -6   6   20.40    2.80 
  -6   6   6   17.10    3.00 
   6   6  -6   17.50    3.00 
  -5  -6   6    0.00    1.20 
  -5  -6   6    0.40    1.00 
   5  -6  -6    0.30    1.10 
  -5  -6   6    0.70    1.30 
   5   6  -6    0.20    1.10 
  -5   6   6   -0.60    0.90 
  -4  -6   6    1.00    1.20 
  -4  -6   6    0.80    1.10 
   4  -6  -6   -0.70    1.00 
  -4  -6   6   -0.90    1.00 
  -4   6   6   -1.00    0.90 
   4   6  -6    0.30    1.00 
  -4   6   6   -0.30    0.60 
   3  -6  -6  167.48    7.10 
  -3  -6   6  160.28    6.90 
  -3  -6   6  167.78    7.10 
  -3  -6   6  177.68    7.90 
  -3   6   6  165.48    6.80 
  -3   6   6  167.68    6.10 
   3   6  -6  174.88    7.40 
  -2  -6   6  255.37    9.60 
   2  -6  -6  238.38    8.50 
  -2  -6   6  246.88    8.80 
  -2  -6   6  227.38    8.50 
  -2   6   6  232.48    8.20 
  -2   6   6  234.68    8.40 
   2   6  -6  257.57    8.90 
  -1  -6   6  114.99    5.80 
  -1  -6   6  118.09    5.40 
  -1  -6   6  111.99    4.90 
   1  -6  -6  122.59    5.10 
  -1   6   6  125.59    5.10 
  -1   6   6  116.39    5.30 
   0  -6  -6  242.28    8.10 
   0  -6   6  251.47    8.00 
   0  -6   6  261.37    9.20 
   0  -6   6  254.87    9.30 
   0   6   6  253.27    9.30 
   0   6   6  252.87    8.30 
   1  -6   6   44.70    2.40 
  -1  -6  -6   49.10    2.60 
   1  -6   6   42.40    3.20 
   1  -6   6   49.30    3.40 
   1   6   6   44.30    2.70 
   1   6   6   40.60    4.00 
   2  -6   6   27.10    3.20 
   2  -6   6   20.40    2.50 
  -2  -6  -6   22.30    1.70 
   2   6   6   25.00    3.20 
   2   6   6   26.80    2.00 
   3  -6   6   20.00    2.90 
   3  -6   6   19.30    2.50 
   3   6   6   25.70    3.60 
   3   6   6   19.20    2.10 
   4  -6   6   16.60    2.50 
   4  -6   6   12.10    2.60 
   4   6   6   22.00    3.60 
   5  -6   6   87.49    6.00 
   5  -6   6   98.19    5.60 
   5   6   6   96.59    6.70 
   6  -6   6   41.00    4.50 
   6  -6   6   42.70    5.20 
   6   6   6   55.39    6.30 
   7  -6   6   26.90    4.00 
   7  -6   6   32.40    4.80 
   7   6   6   18.00    3.90 
   8  -6   6    0.50    1.50 
   8  -6   6    0.70    1.80 
   8   6   6   -1.70    1.60 
  -9  -7   6    8.50    2.80 
   9  -7  -6    8.30    3.10 
  -9  -7   6    4.30    2.70 
  -9  -7   6    8.90    2.40 
   9   7  -6   10.70    3.10 
  -9   7   6    8.50    2.80 
  -8  -7   6    1.40    2.00 
  -8  -7   6   -0.10    1.50 
   8  -7  -6    0.30    1.50 
  -8  -7   6    3.70    1.60 
  -8   7   6    2.40    1.90 
   8   7  -6    1.20    1.60 
  -7  -7   6    2.10    1.40 
   7  -7  -6    4.30    2.00 
  -7  -7   6    1.50    1.50 
  -7  -7   6    0.50    1.80 
  -7   7   6    1.40    1.90 
   7   7  -6    0.00    1.40 
  -6  -7   6    9.00    2.10 
   6  -7  -6    5.30    1.90 
  -6  -7   6    9.10    2.60 
   6   7  -6    6.50    2.20 
  -6   7   6    6.20    2.00 
  -5  -7   6   14.70    2.40 
   5  -7  -6   11.40    2.50 
  -5  -7   6   22.10    3.40 
  -5  -7   6   16.80    2.80 
  -5   7   6   16.40    2.70 
   5   7  -6   14.60    2.70 
   4  -7  -6   86.59    5.00 
  -4  -7   6   74.79    4.60 
  -4  -7   6   83.69    5.10 
  -4  -7   6   93.29    5.80 
  -4   7   6   76.49    4.70 
   4   7  -6   88.59    5.30 
  -3  -7   6  113.39    6.30 
   3  -7  -6  123.49    5.70 
  -3  -7   6  117.29    5.70 
  -3  -7   6  121.09    5.90 
  -3   7   6  119.39    5.60 
  -3   7   6  117.09    4.90 
   3   7  -6  128.29    6.10 
  -2  -7   6    9.20    1.90 
  -2  -7   6    8.00    2.00 
   2  -7  -6    8.50    1.70 
  -2  -7   6   12.50    2.10 
  -2   7   6    8.30    1.70 
  -2   7   6    7.10    1.60 
   1  -7  -6    0.90    1.00 
  -1  -7   6    1.90    1.40 
  -1  -7   6    7.40    1.50 
  -1  -7   6    4.30    1.50 
  -1   7   6    0.50    0.90 
  -1   7   6    0.70    1.00 
   0  -7   6    0.80    1.20 
   0  -7   6    1.00    1.00 
   0  -7  -6    0.50    0.80 
   0  -7   6    0.20    0.70 
   0   7   6   -0.20    0.80 
   0   7   6    0.80    1.10 
   1  -7   6    2.50    1.20 
   1  -7   6    5.90    1.10 
  -1  -7  -6    2.80    0.90 
   1  -7   6    2.30    1.30 
   1   7   6    3.40    1.00 
   1   7   6    5.60    1.80 
   2  -7   6    7.00    1.80 
  -2  -7  -6    4.90    1.00 
   2  -7   6    4.90    1.40 
   2   7   6    8.10    2.20 
   2   7   6    7.60    1.30 
   3  -7   6    2.60    1.30 
   3  -7   6    5.80    2.00 
   3   7   6    3.50    1.80 
   3   7   6    6.90    1.80 
   4  -7   6    3.20    1.50 
   4  -7   6    3.10    1.60 
   4   7   6    0.10    1.50 
   5  -7   6   12.90    2.90 
   5  -7   6   19.00    3.00 
   5   7   6   18.00    3.60 
   6  -7   6    4.10    1.80 
   6  -7   6    9.20    2.60 
   6   7   6    5.70    2.60 
   7  -7   6    1.00    1.80 
   7  -7   6    0.00    1.60 
   7   7   6   -0.10    1.90 
   8  -7   6   -0.10    1.70 
  -9  -8   6   -1.50    1.90 
  -9  -8   6    2.00    2.10 
  -9  -8   6    1.00    1.40 
   9  -8  -6   -0.20    2.00 
   9   8  -6   -0.40    1.60 
  -9   8   6   -0.80    1.80 
  -8  -8   6    0.50    1.80 
  -8  -8   6   -0.40    1.60 
  -8  -8   6    0.20    1.20 
   8  -8  -6   -0.30    1.60 
  -8   8   6    1.00    1.70 
   8   8  -6    0.60    1.50 
  -7  -8   6    4.70    2.10 
  -7  -8   6    4.70    1.70 
  -7  -8   6    7.60    2.60 
   7  -8  -6    6.30    2.20 
   7   8  -6    4.70    2.00 
  -7   8   6    5.00    2.10 
  -6  -8   6   17.30    3.10 
   6  -8  -6   13.60    2.80 
  -6  -8   6    9.30    2.80 
  -6  -8   6   13.00    2.40 
  -6   8   6   12.80    2.80 
   6   8  -6   12.80    2.80 
  -5  -8   6   14.60    2.40 
  -5  -8   6   10.10    2.70 
   5  -8  -6   16.40    2.80 
  -5  -8   6   19.00    3.10 
   5   8  -6   13.90    2.80 
  -5   8   6   13.30    2.40 
  -4  -8   6    2.70    1.80 
   4  -8  -6    1.70    1.30 
  -4  -8   6    1.40    1.30 
  -4  -8   6    0.90    1.30 
  -4   8   6    4.60    1.60 
   4   8  -6    4.80    1.80 
   3  -8  -6    2.50    1.30 
  -3  -8   6    1.00    1.30 
  -3  -8   6    2.20    1.60 
  -3  -8   6    0.20    1.20 
  -3   8   6    1.20    1.00 
  -3   8   6    1.70    0.90 
  -2  -8   6  481.65   14.90 
   2  -8  -6  489.85   14.70 
  -2  -8   6  473.45   14.80 
  -2  -8   6  479.05   16.10 
  -2   8   6  488.15   14.50 
  -2   8   6  479.55   14.40 
   1  -8  -6  433.46   13.50 
  -1  -8   6  456.05   15.10 
  -1  -8   6  436.36   14.00 
  -1  -8   6  463.25   13.70 
  -1   8   6  457.65   13.30 
  -1   8   6  458.45   14.20 
   0  -8  -6   15.30    2.00 
   0  -8   6   16.50    2.60 
   0  -8   6   21.50    2.20 
   0  -8   6   17.80    2.50 
   0   8   6   16.80    1.90 
   0   8   6   13.80    2.40 
   1  -8   6    3.60    1.40 
   1  -8   6    6.10    1.20 
  -1  -8  -6    4.60    1.20 
   1  -8   6    2.50    1.20 
   1   8   6    1.90    0.90 
   1   8   6    0.90    1.10 
   2  -8   6   -0.60    0.90 
   2  -8   6    1.50    1.20 
  -2  -8  -6    1.10    0.80 
   2   8   6    0.10    0.70 
   2   8   6    0.90    1.10 
   3  -8   6   36.60    3.50 
   3  -8   6   32.30    3.80 
   3   8   6   37.00    4.40 
   4  -8   6    2.50    1.60 
   4  -8   6   -0.50    1.00 
   4   8   6   -0.50    1.40 
   5  -8   6   25.10    3.90 
   5  -8   6   34.10    3.80 
   5   8   6   27.70    4.50 
   6  -8   6    1.20    2.00 
   6  -8   6    4.60    1.80 
   6   8   6    0.50    1.70 
   7  -8   6    1.80    1.90 
   7  -8   6    3.80    1.90 
   7   8   6    4.10    2.40 
   8  -8   6   -2.30    2.00 
  -9  -9   6   -1.50    2.10 
  -9  -9   6    0.40    1.70 
   9  -9  -6   -2.20    1.70 
   9   9  -6    2.10    2.10 
  -9   9   6    2.70    2.00 
  -8  -9   6    3.30    1.60 
   8  -9  -6    6.50    2.50 
  -8  -9   6    6.00    2.50 
  -8  -9   6    4.40    2.60 
   8   9  -6    7.60    2.50 
  -8   9   6    4.40    2.30 
   7  -9  -6    2.20    1.80 
  -7  -9   6    0.70    1.80 
  -7  -9   6    0.50    1.10 
  -7  -9   6   -1.30    1.10 
   7   9  -6    1.80    1.60 
  -7   9   6    1.50    1.80 
  -6  -9   6   13.40    2.80 
  -6  -9   6   14.60    2.50 
  -6  -9   6    8.20    2.70 
   6  -9  -6   12.70    2.70 
  -6   9   6   13.60    2.70 
   6   9  -6   10.10    2.60 
  -5  -9   6    0.70    1.10 
  -5  -9   6   -1.60    1.00 
   5  -9  -6   -0.90    1.10 
  -5  -9   6   -0.60    1.10 
  -5   9   6    1.80    1.40 
  -4  -9   6  121.99    5.90 
   4  -9  -6  121.39    6.20 
  -4  -9   6  127.69    6.50 
  -4  -9   6  120.29    7.10 
  -4   9   6  119.89    6.00 
  -3  -9   6    1.80    1.40 
  -3  -9   6   -0.10    1.20 
  -3  -9   6    0.60    1.30 
   3  -9  -6    1.60    1.20 
  -3   9   6    2.60    1.20 
  -2  -9   6  494.85   16.60 
  -2  -9   6  493.15   15.30 
   2  -9  -6  475.85   15.00 
  -2  -9   6  514.45   15.40 
  -2   9   6  500.35   14.80 
  -2   9   6  490.85   14.90 
  -1  -9   6    9.00    1.90 
   1  -9  -6   11.30    1.90 
  -1  -9   6    9.90    1.70 
  -1  -9   6    7.40    2.20 
  -1   9   6    8.60    1.60 
  -1   9   6    8.40    1.90 
   0  -9   6  252.57    9.30 
   0  -9   6  255.87    9.80 
   0  -9   6  249.48    8.40 
   0  -9  -6  244.48    8.40 
   0   9   6  247.48    8.00 
   0   9   6  247.18    9.60 
   1  -9   6  100.59    4.30 
   1  -9   6  102.39    5.60 
   1  -9   6  103.39    5.50 
  -1  -9  -6  106.89    4.60 
   1   9   6   97.89    4.10 
   1   9   6  107.19    6.00 
  -2  -9  -6    2.50    1.00 
   2  -9   6    0.10    1.10 
   2  -9   6    0.80    1.00 
   2   9   6   -0.10    1.40 
   3  -9   6    7.40    1.70 
   3  -9   6    6.00    2.00 
   3   9   6    4.40    1.90 
   4  -9   6    3.80    1.50 
   4  -9   6   -1.30    1.20 
   4   9   6    0.80    1.60 
   5  -9   6    3.40    1.60 
   5  -9   6    4.80    2.30 
   5   9   6    2.40    2.10 
   6  -9   6   -0.70    1.30 
   6  -9   6   -0.50    1.40 
   6   9   6    0.90    1.70 
   7  -9   6   -1.20    1.80 
   8  -9   6    6.50    2.80 
  -9 -10   6    2.80    2.80 
  -9 -10   6    6.20    2.90 
   9 -10  -6    7.10    2.80 
  -9  10   6   10.30    3.30 
   8 -10  -6    9.00    2.70 
  -8 -10   6   17.10    3.50 
  -8 -10   6   10.80    3.50 
  -8 -10   6   16.70    2.90 
  -8  10   6   18.50    3.70 
  -7 -10   6    1.20    2.00 
  -7 -10   6   -1.80    1.40 
   7 -10  -6   -0.60    1.30 
  -7 -10   6    2.30    1.60 
  -7  10   6    1.40    1.70 
  -6 -10   6    0.90    1.60 
  -6 -10   6    3.70    1.60 
   6 -10  -6    1.50    1.60 
  -6 -10   6    3.80    2.40 
  -6  10   6    2.10    1.40 
   5 -10  -6   15.80    2.80 
  -5 -10   6   14.70    2.50 
  -5 -10   6   14.10    3.20 
  -5 -10   6   14.10    2.70 
  -5  10   6   11.90    2.40 
  -4 -10   6   74.39    5.60 
  -4 -10   6   65.79    4.80 
  -4 -10   6   60.79    4.10 
   4 -10  -6   74.59    4.70 
  -4  10   6   73.79    4.60 
  -3 -10   6   82.79    5.00 
   3 -10  -6   92.19    5.10 
  -3 -10   6   88.09    4.90 
  -3 -10   6   83.49    5.80 
  -3  10   6  100.89    5.00 
  -2 -10   6   35.60    3.50 
   2 -10  -6   36.10    3.40 
  -2 -10   6   31.80    4.00 
  -2 -10   6   34.60    3.60 
  -2  10   6   42.80    3.20 
  -2  10   6   37.10    3.30 
  -1 -10   6   -1.30    1.20 
  -1 -10   6    2.90    1.30 
   1 -10  -6    2.20    1.20 
  -1 -10   6    0.40    1.10 
  -1  10   6    2.10    1.20 
  -1  10   6    2.70    1.10 
   0 -10   6   54.99    4.30 
   0 -10   6   67.49    3.70 
   0 -10  -6   64.49    3.80 
   0 -10   6   62.69    4.20 
   0  10   6   66.59    4.50 
   0  10   6   66.09    3.30 
   1 -10   6   10.00    1.60 
   1 -10   6    8.10    2.10 
  -1 -10  -6    8.60    1.70 
   1 -10   6    9.90    2.20 
   1  10   6    8.80    2.20 
   2 -10   6  196.28    7.90 
  -2 -10  -6  183.58    6.90 
   2 -10   6  202.38    8.80 
   2  10   6  202.88    9.20 
   3 -10   6    3.50    1.40 
   3 -10   6    4.50    1.90 
   3  10   6    4.30    2.20 
   4 -10   6   12.00    2.20 
   4 -10   6    5.40    2.20 
   4  10   6    8.40    2.80 
   5 -10   6    1.80    1.70 
   5 -10   6    0.80    1.40 
   5  10   6    0.80    1.70 
   6 -10   6    2.20    2.10 
   6 -10   6    1.30    1.50 
   7 -10   6    5.60    2.80 
  -8 -11   6    5.70    3.10 
  -8 -11   6   13.80    3.30 
   8 -11  -6   11.30    3.00 
  -8  11   6   10.20    3.10 
  -7 -11   6    2.40    2.00 
  -7 -11   6   -1.30    1.20 
  -7 -11   6    1.50    1.80 
   7 -11  -6   -1.10    1.40 
  -7  11   6    5.90    2.50 
  -6 -11   6   23.70    4.20 
  -6 -11   6   27.20    4.10 
   6 -11  -6   20.90    3.40 
  -6 -11   6   20.60    3.10 
  -6  11   6   28.30    3.80 
  -5 -11   6   -0.50    1.40 
   5 -11  -6    1.20    1.40 
  -5 -11   6    0.00    1.20 
  -5 -11   6    1.60    1.90 
  -5  11   6   -2.10    0.80 
  -4 -11   6   35.00    4.00 
  -4 -11   6   27.30    3.20 
  -4 -11   6   23.30    3.90 
   4 -11  -6   20.50    3.00 
  -4  11   6   27.50    3.30 
  -3 -11   6   20.00    3.50 
  -3 -11   6   17.40    2.70 
  -3 -11   6   15.50    2.40 
   3 -11  -6   15.20    2.40 
  -3  11   6   14.90    2.30 
   2 -11  -6  132.99    6.00 
  -2 -11   6  119.99    6.00 
  -2 -11   6  129.09    6.10 
  -2 -11   6  107.69    6.70 
  -2  11   6  122.79    5.40 
  -1 -11   6  116.09    6.50 
  -1 -11   6  105.59    5.70 
  -1 -11   6  108.99    5.30 
   1 -11  -6  107.29    5.30 
  -1  11   6  114.49    5.80 
  -1  11   6  105.49    4.70 
   0 -11   6   25.40    3.60 
   0 -11  -6   25.70    2.80 
   0 -11   6   26.30    2.80 
   0 -11   6   23.20    3.10 
   0  11   6   24.10    3.20 
  -1 -11  -6  110.29    5.10 
   1 -11   6  102.59    4.80 
   1 -11   6  115.49    6.10 
   1 -11   6  100.29    5.80 
   1  11   6  110.89    6.40 
   2 -11   6    4.90    1.80 
  -2 -11  -6    6.00    1.40 
   2 -11   6    3.70    1.60 
   2  11   6    2.80    1.80 
   3 -11   6   15.30    2.50 
   3 -11   6   12.80    2.70 
   3  11   6   17.40    3.50 
   4 -11   6   20.20    2.80 
   4 -11   6   26.80    4.20 
   4  11   6   18.60    3.80 
   5 -11   6   12.30    2.40 
   5 -11   6   10.70    3.20 
   6 -11   6   -1.20    1.40 
   7 -11   6    0.30    1.90 
  -8 -12   6   13.20    4.10 
  -8 -12   6   11.60    3.30 
   8 -12  -6   12.60    3.30 
  -8  12   6    9.30    2.80 
   7 -12  -6   14.50    3.30 
  -7 -12   6   21.70    3.80 
  -7 -12   6   23.10    4.50 
  -7  12   6   17.00    3.40 
  -6 -12   6    1.90    1.50 
   6 -12  -6    0.00    1.20 
  -6 -12   6    1.90    2.00 
  -6 -12   6    0.40    1.50 
  -6  12   6    2.20    1.70 
  -5 -12   6   71.09    7.10 
  -5 -12   6   66.09    5.10 
  -5 -12   6   73.39    4.60 
   5 -12  -6   70.99    5.20 
  -5  12   6   71.99    5.00 
  -4 -12   6    0.10    1.20 
  -4 -12   6   -0.90    1.10 
  -4 -12   6    1.10    1.60 
   4 -12  -6    1.00    1.10 
  -4  12   6   -0.10    1.00 
  -3 -12   6   17.60    2.70 
  -3 -12   6   19.60    2.90 
   3 -12  -6   22.70    3.10 
  -3 -12   6   19.70    3.70 
  -3  12   6   25.30    3.00 
  -2 -12   6   54.19    4.00 
  -2 -12   6   54.69    3.90 
  -2 -12   6   57.99    5.60 
   2 -12  -6   58.39    4.00 
  -2  12   6   53.89    3.40 
   1 -12  -6  360.16   12.10 
  -1 -12   6  365.86   12.10 
  -1 -12   6  350.76   13.40 
  -1 -12   6  349.37   12.40 
  -1  12   6  375.56   12.60 
   0 -12   6   44.10    3.40 
   0 -12  -6   52.19    3.50 
   0 -12   6   50.89    4.60 
   0 -12   6   45.70    4.70 
   0  12   6   54.49    4.20 
   1 -12   6   10.70    2.40 
   1 -12   6    6.40    2.20 
   1 -12   6    8.80    1.80 
  -1 -12  -6    9.60    1.90 
   1  12   6   11.20    2.60 
   2 -12   6    8.40    2.00 
   2 -12   6    7.50    2.30 
  -2 -12  -6    9.20    1.90 
   2  12   6    8.20    2.60 
   3 -12   6    9.50    2.60 
   3 -12   6    9.40    2.10 
   3  12   6    8.60    2.80 
   4 -12   6    3.50    2.10 
   4 -12   6    4.50    1.60 
   5 -12   6    1.20    1.30 
   5 -12   6   -0.60    1.60 
   6 -12   6   16.10    3.70 
   7 -12   6    3.20    2.60 
  -8 -13   6    2.60    2.80 
   8 -13  -6    3.70    2.30 
  -8 -13   6    7.50    2.90 
  -8  13   6    2.90    2.40 
   7 -13  -6    0.30    1.70 
  -7 -13   6    1.00    2.00 
  -7 -13   6   -1.80    2.00 
  -7  13   6    0.70    1.70 
  -6 -13   6   37.40    5.50 
   6 -13  -6   40.00    4.60 
  -6 -13   6   43.40    5.10 
  -6  13   6   31.70    4.10 
  -5 -13   6    3.50    2.30 
  -5 -13   6    5.40    2.20 
  -5 -13   6    2.70    1.60 
   5 -13  -6    6.40    2.10 
  -5  13   6    3.80    1.70 
   4 -13  -6    4.60    1.70 
  -4 -13   6    5.10    2.00 
  -4 -13   6    1.80    2.10 
  -4 -13   6    2.20    1.60 
  -4  13   6    5.20    1.70 
   3 -13  -6    0.10    1.20 
  -3 -13   6   -1.60    1.20 
  -3 -13   6    1.60    1.50 
  -3 -13   6    1.80    1.30 
  -3  13   6   -0.40    1.00 
  -2 -13   6    5.00    1.70 
  -2 -13   6    6.10    1.90 
  -2 -13   6    8.60    2.50 
   2 -13  -6    7.90    2.00 
  -1 -13   6   66.39    5.20 
  -1 -13   6   72.59    4.70 
   1 -13  -6   64.59    4.30 
  -1 -13   6   73.99    4.50 
   0 -13   6   83.09    4.60 
   0 -13  -6   85.49    4.70 
   0 -13   6   72.79    5.00 
   0 -13   6   75.29    5.30 
   1 -13   6   14.30    2.30 
  -1 -13  -6   15.20    2.30 
   1 -13   6   18.10    3.10 
   1 -13   6   19.40    3.20 
   2 -13   6    9.80    2.50 
  -2 -13  -6   16.40    2.40 
   2 -13   6   14.00    2.50 
   3 -13   6   49.20    5.40 
   3 -13   6   49.70    3.80 
   4 -13   6   -0.40    1.40 
   4 -13   6    2.90    1.50 
   5 -13   6   10.20    3.00 
   6 -13   6   -1.00    1.90 
  -7 -14   6    1.70    2.00 
   7 -14  -6    0.20    1.50 
  -7 -14   6   -0.60    1.80 
  -7  14   6    3.40    2.20 
  -6 -14   6    1.00    2.30 
  -6 -14   6    0.90    1.90 
   6 -14  -6    0.60    1.70 
  -6  14   6    2.10    1.70 
  -5 -14   6   34.00    4.30 
  -5 -14   6   27.80    4.90 
   5 -14  -6   29.10    3.90 
  -5  14   6   30.10    3.80 
  -4 -14   6    0.80    1.90 
   4 -14  -6    1.80    1.40 
  -4 -14   6   -0.50    1.40 
  -4 -14   6    1.50    1.30 
  -4  14   6    0.50    1.20 
  -3 -14   6    8.40    2.10 
  -3 -14   6   12.40    2.60 
   3 -14  -6   10.40    2.40 
  -3 -14   6    7.40    2.50 
  -2 -14   6    1.40    1.70 
   2 -14  -6    1.90    1.30 
  -2 -14   6    2.70    1.60 
  -2 -14   6    1.30    1.30 
  -1 -14   6    5.90    1.90 
   1 -14  -6    8.60    2.00 
  -1 -14   6    2.80    1.80 
  -1 -14   6    6.40    1.80 
   0 -14   6   31.70    3.30 
   0 -14  -6   25.00    3.10 
   0 -14   6   32.50    4.20 
   0 -14   6   24.80    3.50 
  -1 -14  -6    2.80    1.50 
   1 -14   6    2.40    1.60 
   1 -14   6    1.00    1.10 
   1 -14   6    0.00    1.40 
   2 -14   6   32.90    4.40 
   2 -14   6   33.70    3.90 
  -2 -14  -6   28.80    3.30 
   3 -14   6   -1.20    1.30 
   3 -14   6    0.40    1.30 
   4 -14   6    0.20    1.50 
   4 -14   6    0.00    1.30 
   5 -14   6   -2.20    1.50 
   6 -14   6    4.90    2.50 
  -7 -15   6    3.60    2.20 
  -7 -15   6    0.90    2.50 
   7 -15  -6    3.00    2.10 
  -7  15   6    8.10    2.70 
  -6 -15   6    2.00    2.30 
   6 -15  -6    2.30    2.00 
  -6 -15   6    1.70    1.90 
  -6  15   6    4.40    2.00 
  -5 -15   6    6.70    2.80 
   5 -15  -6    3.50    1.80 
  -5 -15   6    3.60    1.90 
  -5  15   6    3.80    1.90 
   4 -15  -6   15.20    2.70 
  -4 -15   6   20.80    3.30 
  -4 -15   6   12.10    3.30 
  -4 -15   6   14.60    3.00 
  -3 -15   6   51.19    4.90 
   3 -15  -6   50.19    4.80 
  -3 -15   6   51.19    4.60 
  -3 -15   6   41.70    5.40 
  -2 -15   6    5.80    2.00 
   2 -15  -6    8.60    2.20 
  -2 -15   6    8.00    2.10 
  -2 -15   6    6.70    2.50 
  -1 -15   6   17.80    2.90 
   1 -15  -6   17.10    2.80 
  -1 -15   6   18.50    2.90 
  -1 -15   6   12.80    2.90 
   0 -15   6   -1.00    1.30 
   0 -15  -6    2.40    1.40 
   0 -15   6    3.10    1.90 
   0 -15   6   -0.20    1.10 
  -1 -15  -6    4.80    1.80 
   1 -15   6    8.10    2.30 
   1 -15   6    4.20    1.60 
   1 -15   6    4.30    2.00 
   2 -15   6    1.70    1.70 
  -2 -15  -6   -0.50    1.10 
   2 -15   6   -1.20    1.10 
   3 -15   6   13.20    3.20 
   3 -15   6    9.20    2.10 
   4 -15   6    3.20    2.20 
   5 -15   6    2.70    2.10 
   6 -16  -6    1.80    1.90 
  -6 -16   6    1.80    1.80 
  -6 -16   6    5.40    2.90 
  -6  16   6    3.80    2.00 
  -5 -16   6    7.00    3.10 
  -5 -16   6    5.50    2.30 
   5 -16  -6    5.70    2.40 
   4 -16  -6    1.30    1.50 
  -4 -16   6    2.40    1.70 
  -4 -16   6    1.90    2.20 
   3 -16  -6    7.90    2.30 
  -3 -16   6   10.30    3.10 
  -3 -16   6    9.40    2.40 
  -3 -16   6    6.30    2.10 
   2 -16  -6   29.40    3.60 
  -2 -16   6   19.20    3.10 
  -2 -16   6   23.20    4.10 
  -2 -16   6   23.90    3.40 
  -1 -16   6   -0.30    1.40 
  -1 -16   6   -1.20    1.20 
  -1 -16   6   -1.90    1.00 
   1 -16  -6    0.90    1.40 
   0 -16  -6    4.30    1.60 
   0 -16   6    4.40    2.10 
   0 -16   6    4.70    1.90 
   0 -16   6    4.00    1.70 
  -1 -16  -6   -0.20    1.20 
   1 -16   6    0.90    1.40 
   1 -16   6   -0.50    1.20 
   1 -16   6   -1.70    1.50 
   2 -16   6    4.40    1.80 
  -2 -16  -6    3.50    1.70 
   2 -16   6    5.60    2.40 
   3 -16   6    1.00    1.70 
   3 -16   6    0.20    1.30 
   4 -16   6    8.40    2.90 
   5 -16   6    0.40    1.90 
   5 -17  -6    0.40    1.50 
  -5 -17   6    0.90    1.90 
  -5 -17   6   -0.30    2.30 
  -4 -17   6   -1.20    1.60 
   4 -17  -6   -0.30    1.30 
  -4 -17   6   -0.40    1.90 
  -3 -17   6    1.60    1.80 
   3 -17  -6    0.20    1.40 
  -3 -17   6    3.50    2.40 
  -2 -17   6    6.50    2.10 
   2 -17  -6    9.70    2.40 
  -2 -17   6   11.00    3.20 
  -2 -17   6    7.20    2.30 
  -1 -17   6   -1.30    1.20 
  -1 -17   6    2.10    2.00 
   1 -17  -6    0.50    1.50 
  -1 -17   6   -0.30    1.20 
   0 -17  -6    1.60    1.50 
   0 -17   6    0.70    1.40 
   0 -17   6    0.20    1.60 
   0 -17   6   -1.10    1.40 
   1 -17   6   -0.30    1.30 
  -1 -17  -6    0.30    1.30 
   1 -17   6   -1.40    1.20 
   1 -17   6    0.30    1.30 
  -2 -17  -6   17.20    2.90 
   2 -17   6   14.90    2.90 
   2 -17   6   17.00    3.40 
   3 -17   6    4.50    2.40 
   4 -17   6    7.00    2.80 
  -4 -18   6   -0.10    2.30 
  -4 -18   6    1.10    1.80 
   4 -18  -6   -1.00    1.30 
  -3 -18   6   25.00    3.80 
   3 -18  -6   16.30    3.10 
  -3 -18   6   26.40    4.70 
  -2 -18   6    6.00    2.70 
   2 -18  -6    8.90    2.50 
  -2 -18   6    5.50    2.00 
  -1 -18   6    1.20    1.80 
   1 -18  -6   -1.10    1.20 
  -1 -18   6    1.80    1.80 
  -1 -18   6    0.00    1.50 
   0 -18   6    6.60    2.40 
   0 -18   6    3.60    1.80 
   0 -18  -6    6.60    2.20 
   0 -18   6    2.70    1.90 
   1 -18   6    1.70    1.60 
   1 -18   6    6.40    2.30 
  -1 -18  -6    2.60    1.70 
   1 -18   6    4.40    2.40 
  -2 -18  -6   23.60    3.40 
   2 -18   6   27.40    4.40 
   2 -18   6   31.00    4.10 
   3 -18   6    3.00    2.30 
   3 -19  -6   -1.50    1.70 
  -3 -19   6    7.00    3.20 
  -3 -19   6   -0.40    1.80 
  -2 -19   6    0.00    2.10 
   2 -19  -6   -1.00    1.30 
  -2 -19   6    0.60    1.50 
   1 -19  -6    5.00    2.10 
  -1 -19   6    3.90    2.50 
  -1 -19   6    1.20    1.70 
   0 -19  -6   -0.90    1.40 
   0 -19   6    1.50    1.70 
   0 -19   6   -0.80    1.60 
   0 -19   6    0.40    1.80 
   1 -19   6    1.60    1.80 
   1 -19   6   -0.80    1.50 
   1 -19   6    1.40    1.90 
  -1 -19  -6    0.00    1.50 
   2 -19   6    1.20    2.00 
  -2 -19  -6    0.00    1.60 
  -9   0   7    3.30    2.10 
   9   0  -7    0.80    1.90 
   8   0  -7   -0.20    1.70 
  -8   0   7    4.40    2.00 
   7   0  -7    1.10    1.60 
  -7   0   7    0.80    1.40 
  -6   0   7    1.30    1.40 
   6   0  -7    0.80    1.50 
  -6   0   7   -1.30    0.90 
   5   0  -7   -1.10    1.10 
  -5   0   7   -1.00    1.30 
  -5   0   7   -0.80    1.00 
  -4   0   7    1.00    1.20 
   4   0  -7    2.90    1.60 
  -4   0   7    0.40    1.40 
  -3   0   7   -1.00    0.90 
  -3   0   7    0.00    1.00 
   3   0  -7   -1.50    1.10 
  -2   0   7    0.40    0.90 
   2   0  -7   -1.10    0.90 
  -2   0   7   -0.80    0.80 
   1   0  -7   -0.90    0.70 
  -1   0   7   -1.10    0.60 
  -1   0   7    0.40    1.00 
   0   0   7    1.50    1.00 
   0   0   7    0.80    0.90 
   0   0  -7    0.70    0.70 
   1   0   7   -0.20    0.80 
   1   0   7    2.30    1.20 
   2   0   7   -0.60    1.00 
   2   0   7   -0.30    0.80 
   3   0   7   -1.70    0.80 
   3   0   7   -1.50    0.80 
   4   0   7    1.20    1.30 
   4   0   7   -0.50    1.10 
   5   0   7   -0.10    1.30 
   5   0   7    0.30    1.30 
   6   0   7    2.20    1.70 
   6   0   7    1.60    1.60 
   7   0   7    0.90    1.80 
   7   0   7    0.80    1.80 
   8   0   7   -0.50    2.00 
  -9  -1   7   30.20    4.10 
   9  -1  -7   23.30    4.40 
  -9   1   7   28.30    4.30 
   9   1  -7   25.30    4.40 
  -8  -1   7    1.20    1.60 
   8  -1  -7   -1.00    1.30 
   8   1  -7   -1.60    1.50 
  -8   1   7    0.00    1.30 
  -7  -1   7   86.19    5.70 
   7  -1  -7   92.59    6.50 
  -7  -1   7   90.69    5.50 
  -7   1   7   89.49    5.80 
   7   1  -7   99.19    6.50 
  -6  -1   7   72.29    4.70 
   6  -1  -7   73.19    5.40 
  -6  -1   7   72.59    4.80 
  -6   1   7   67.19    4.20 
   6   1  -7   86.19    5.70 
  -6   1   7   64.39    4.80 
  -5  -1   7   84.29    5.10 
  -5  -1   7   73.39    4.60 
   5  -1  -7   67.79    5.00 
   5   1  -7   70.39    5.10 
  -5   1   7   74.29    4.90 
  -5   1   7   69.89    4.10 
  -4  -1   7  368.46   12.70 
   4  -1  -7  392.76   13.40 
  -4  -1   7  388.76   12.70 
   4   1  -7  381.76   13.40 
  -4   1   7  390.16   12.90 
  -4   1   7  370.46   12.00 
  -3  -1   7  180.68    7.50 
  -3  -1   7  189.28    7.40 
   3  -1  -7  175.08    7.60 
   3   1  -7  175.68    7.60 
  -3   1   7  185.58    6.90 
  -3   1   7  169.08    7.20 
   2  -1  -7  100.19    5.10 
  -2  -1   7  104.09    5.00 
  -2  -1   7   93.89    5.00 
  -2   1   7  106.19    5.20 
   2   1  -7  107.59    5.20 
  -2   1   7  113.99    5.00 
  -1  -1   7    8.40    1.80 
  -1  -1   7    9.10    1.70 
   1  -1  -7   11.80    1.80 
   1   1  -7   10.00    1.70 
  -1   1   7    8.90    1.80 
  -1   1   7   10.10    1.70 
   0  -1   7    1.10    1.10 
   0  -1   7    2.60    0.90 
   0  -1   7    3.20    1.10 
   0  -1  -7    2.90    0.90 
   0   1  -7    2.70    1.00 
   0   1   7    3.70    1.30 
   0   1   7    0.50    0.90 
   1  -1   7   -0.70    0.80 
   1  -1   7    1.50    1.10 
   1   1   7    1.20    1.10 
   1   1   7    0.90    1.00 
   2  -1   7    0.70    1.00 
   2  -1   7    4.30    1.50 
   2   1   7    0.40    1.10 
   2   1   7    0.50    1.10 
   3  -1   7   41.90    4.30 
   3  -1   7   33.80    3.70 
   3   1   7   38.90    3.70 
   3   1   7   34.10    4.00 
   4  -1   7    0.30    1.30 
   4  -1   7   -1.50    1.00 
   4   1   7    0.60    1.40 
   4   1   7   -0.10    1.10 
   5  -1   7    1.20    1.60 
   5  -1   7   -0.20    1.30 
   5   1   7   -0.90    1.10 
   5   1   7   -0.80    1.30 
   6  -1   7    1.60    1.70 
   6  -1   7    1.20    1.70 
   6   1   7    0.70    1.60 
   6   1   7    2.10    1.90 
   7  -1   7    6.60    2.70 
   7  -1   7   11.40    2.80 
   7   1   7   12.90    3.40 
   7   1   7    4.10    2.20 
   8  -1   7    1.00    1.90 
   8  -1   7    0.20    2.00 
   8   1   7   -0.20    1.90 
  -9  -2   7    1.00    1.90 
  -9  -2   7   -0.50    1.90 
   9  -2  -7    4.20    2.50 
   9   2  -7    1.50    2.20 
  -9   2   7    1.30    1.90 
   8  -2  -7    5.20    2.30 
  -8  -2   7    1.40    1.60 
   8   2  -7    2.60    2.00 
  -8   2   7    2.30    1.80 
   7  -2  -7   33.50    4.70 
  -7  -2   7   33.00    4.00 
  -7  -2   7   26.50    3.50 
  -7   2   7   23.20    3.60 
   7   2  -7   28.60    4.20 
  -6  -2   7   28.90    3.50 
  -6  -2   7   23.90    3.30 
   6  -2  -7   25.20    3.60 
   6   2  -7   26.10    3.70 
  -6   2   7   15.20    2.70 
  -5  -2   7    1.30    1.20 
  -5  -2   7    2.20    1.50 
   5  -2  -7    0.40    1.30 
  -5   2   7    1.90    1.10 
   5   2  -7    1.80    1.40 
  -5   2   7   -1.70    1.20 
  -4  -2   7  210.98    8.40 
   4  -2  -7  196.98    8.50 
  -4  -2   7  188.68    8.00 
   4   2  -7  196.98    8.50 
  -4   2   7  195.78    8.20 
  -4   2   7  203.58    7.30 
  -3  -2   7   87.39    5.00 
  -3  -2   7   97.29    5.20 
   3  -2  -7  100.09    5.30 
  -3   2   7   92.99    4.40 
  -3   2   7   98.29    5.10 
   3   2  -7  102.09    5.50 
   2  -2  -7   72.79    4.20 
  -2  -2   7   75.49    4.30 
  -2  -2   7   79.79    4.40 
  -2   2   7   70.49    3.80 
  -2   2   7   69.29    4.10 
   2   2  -7   67.99    4.20 
   1  -2  -7   11.30    1.80 
  -1  -2   7   10.30    2.10 
  -1  -2   7    7.50    1.50 
  -1  -2   7    6.50    1.60 
  -1   2   7    9.50    1.90 
  -1   2   7    9.40    1.70 
   1   2  -7    8.60    1.70 
   0  -2   7    0.40    0.70 
   0  -2  -7    2.90    1.00 
   0  -2   7    2.10    1.10 
   0  -2   7    1.30    1.00 
   0   2  -7    2.10    0.90 
   0   2   7    1.70    1.20 
   0   2   7    1.10    1.00 
   1  -2   7    6.60    1.70 
   1  -2   7   12.10    2.00 
   1   2   7    7.20    1.80 
   1   2   7    8.40    1.60 
   2  -2   7    4.60    1.70 
   2  -2   7    3.90    1.40 
   2   2   7    1.20    1.10 
   2   2   7    4.70    1.40 
   3  -2   7   -0.10    1.10 
   3  -2   7   -0.90    0.90 
   3   2   7    2.30    1.30 
   3   2   7    1.30    1.20 
   4  -2   7    6.90    2.20 
   4  -2   7   12.20    2.60 
   4   2   7    8.80    2.00 
   4   2   7    9.80    2.60 
   5  -2   7    3.60    2.00 
   5  -2   7    6.10    2.20 
   5   2   7    2.60    1.80 
   5   2   7    7.80    2.10 
   6  -2   7    7.50    2.20 
   6  -2   7    5.50    2.20 
   6   2   7    5.40    2.10 
   6   2   7    5.10    2.30 
   7  -2   7   20.00    3.80 
   7  -2   7   17.70    3.70 
   7   2   7   21.60    4.30 
   8  -2   7   10.50    3.00 
   8  -2   7   13.90    3.60 
   8   2   7   11.40    3.50 
   9  -3  -7   20.00    4.20 
  -9  -3   7   13.50    3.10 
  -9  -3   7    7.90    2.90 
   9   3  -7   11.00    3.10 
  -9   3   7   12.50    3.00 
   8  -3  -7    0.00    1.60 
  -8  -3   7   -0.90    1.20 
  -8  -3   7    0.20    1.60 
   8   3  -7    0.10    1.70 
  -8   3   7   -0.30    1.40 
  -7  -3   7   16.40    2.90 
  -7  -3   7   21.70    3.50 
   7  -3  -7   15.70    3.30 
   7   3  -7   13.80    3.10 
  -7   3   7   15.30    2.90 
  -6  -3   7    6.00    1.90 
  -6  -3   7    4.00    1.90 
  -6  -3   7    6.90    2.00 
   6  -3  -7    4.90    2.00 
   6   3  -7    6.40    2.10 
  -6   3   7    5.40    1.90 
  -5  -3   7   52.19    4.60 
  -5  -3   7   49.80    4.80 
  -5  -3   7   45.40    4.40 
   5  -3  -7   43.20    4.50 
   5   3  -7   50.39    4.90 
  -5   3   7   39.50    4.10 
  -5   3   7   51.19    3.10 
  -4  -3   7   20.20    2.80 
   4  -3  -7   19.70    3.00 
  -4  -3   7   22.40    3.10 
  -4  -3   7   25.00    3.30 
   4   3  -7   26.40    3.40 
  -4   3   7   21.30    2.30 
  -4   3   7   26.60    3.30 
  -3  -3   7   45.80    4.10 
  -3  -3   7   45.00    4.10 
   3  -3  -7   41.90    4.00 
  -3  -3   7   43.30    4.00 
   3   3  -7   41.50    4.00 
  -3   3   7   45.90    3.00 
  -3   3   7   48.40    3.50 
  -2  -3   7  185.78    7.50 
  -2  -3   7  193.28    7.90 
  -2  -3   7  188.88    7.70 
   2  -3  -7  200.68    7.60 
   2   3  -7  190.08    7.60 
  -2   3   7  201.28    7.30 
  -2   3   7  192.58    7.50 
   1  -3  -7   37.90    2.80 
  -1  -3   7   41.00    2.70 
  -1  -3   7   39.70    3.70 
  -1  -3   7   40.10    3.70 
   1   3  -7   35.70    2.70 
  -1   3   7   32.00    3.10 
  -1   3   7   47.10    3.10 
   0  -3   7  168.08    6.00 
   0  -3  -7  165.38    6.10 
   0  -3   7  171.28    7.00 
   0  -3   7  169.78    6.90 
   0   3   7  162.68    7.00 
   0   3  -7  164.68    6.00 
   0   3   7  184.88    6.80 
   1  -3   7   86.09    4.60 
   1  -3   7   80.49    4.50 
   1   3   7   79.89    4.20 
   1   3   7   82.99    4.90 
   2  -3   7    4.90    1.60 
   2  -3   7    3.70    1.50 
   2   3   7    6.10    1.50 
   2   3   7    3.10    1.40 
   3  -3   7   80.69    5.00 
   3  -3   7   77.59    4.90 
   3   3   7   77.59    4.40 
   3   3   7   74.09    5.20 
   4  -3   7   67.69    5.00 
   4  -3   7   65.29    4.80 
   4   3   7   67.59    5.30 
   4   3   7   76.29    4.50 
   5  -3   7    0.70    1.40 
   5  -3   7    2.80    1.80 
   5   3   7    0.80    1.30 
   5   3   7    4.80    2.10 
   6  -3   7    1.50    1.90 
   6  -3   7    1.20    1.50 
   6   3   7    0.50    1.60 
   7  -3   7   31.00    4.70 
   7  -3   7   26.30    4.30 
   7   3   7   30.00    5.10 
   8  -3   7    5.60    3.00 
   8  -3   7    5.10    2.70 
   8   3   7    2.30    2.70 
  -9  -4   7    0.50    2.00 
  -9  -4   7    5.40    2.00 
   9  -4  -7    2.70    2.20 
   9   4  -7    1.70    1.90 
  -9   4   7    5.70    2.40 
  -8  -4   7    8.10    2.70 
  -8  -4   7   13.30    2.80 
   8  -4  -7   13.90    3.20 
  -8  -4   7    9.80    2.80 
   8   4  -7   12.80    3.10 
  -8   4   7   16.40    3.30 
  -7  -4   7   -0.40    1.40 
   7  -4  -7   -1.40    1.50 
  -7  -4   7    0.60    1.50 
  -7  -4   7   -0.30    1.10 
   7   4  -7    0.50    1.50 
  -7   4   7    0.70    1.40 
  -6  -4   7    9.00    2.20 
  -6  -4   7    7.90    2.30 
  -6  -4   7    9.30    2.40 
   6  -4  -7   15.50    3.00 
   6   4  -7    8.90    2.40 
  -6   4   7   10.50    2.40 
  -5  -4   7   54.59    5.00 
  -5  -4   7   51.79    4.90 
  -5  -4   7   44.70    4.20 
   5  -4  -7   40.80    4.40 
  -5   4   7   40.20    4.20 
   5   4  -7   52.69    5.20 
  -4  -4   7   24.30    3.30 
  -4  -4   7   22.80    3.10 
   4  -4  -7   22.20    3.10 
  -4  -4   7   24.60    3.10 
  -4   4   7   24.70    2.40 
   4   4  -7   23.70    3.10 
  -4   4   7   23.10    3.10 
  -3  -4   7  479.65   15.20 
   3  -4  -7  482.85   15.20 
  -3  -4   7  463.45   15.10 
  -3  -4   7  475.05   15.60 
   3   4  -7  490.45   15.50 
  -3   4   7  473.85   14.00 
  -3   4   7  480.45   15.00 
  -2  -4   7  391.46   13.00 
   2  -4  -7  404.06   12.80 
  -2  -4   7  422.26   12.90 
  -2  -4   7  397.76   13.40 
  -2   4   7  408.86   12.80 
  -2   4   7  379.86   12.30 
   2   4  -7  398.26   12.90 
   1  -4  -7   -0.30    0.90 
  -1  -4   7    1.30    1.10 
  -1  -4   7   -0.20    0.90 
  -1  -4   7    0.60    0.90 
  -1   4   7    1.40    1.10 
  -1   4   7   -1.00    0.70 
   1   4  -7    1.90    1.00 
   0  -4  -7   25.20    2.40 
   0  -4   7   16.60    2.40 
   0  -4   7   22.10    2.10 
   0  -4   7   21.50    2.70 
   0   4   7   24.70    2.60 
   0   4   7   19.50    2.70 
   1  -4   7    1.30    1.20 
   1  -4   7    0.00    1.00 
   1   4   7    0.40    1.10 
   1   4   7    0.00    0.90 
   2  -4   7    8.60    2.00 
   2  -4   7    8.20    1.90 
   2   4   7    9.40    1.70 
   2   4   7   10.00    2.30 
   3  -4   7   50.19    4.70 
   3  -4   7   41.30    4.10 
   3   4   7   48.60    3.40 
   3   4   7   54.89    5.30 
   4  -4   7   81.59    5.40 
   4  -4   7   83.19    5.60 
   4   4   7   85.29    4.80 
   4   4   7   76.59    5.70 
   5  -4   7   78.99    5.70 
   5  -4   7   66.29    6.10 
   5   4   7   80.19    6.10 
   6  -4   7   37.90    4.70 
   6  -4   7   32.90    4.40 
   6   4   7   27.50    4.70 
   7  -4   7   39.90    5.20 
   7  -4   7   38.40    5.10 
   7   4   7   43.30    6.00 
   8  -4   7    5.10    2.70 
   8  -4   7    0.60    1.80 
   8   4   7    5.50    2.80 
   9  -5  -7   -1.00    2.00 
  -9  -5   7    3.00    1.90 
  -9  -5   7    1.80    2.10 
  -9   5   7    0.90    1.80 
   9   5  -7    2.20    1.90 
  -8  -5   7   -0.40    1.50 
  -8  -5   7    0.00    1.20 
   8  -5  -7    0.40    1.70 
  -8  -5   7   -2.00    1.40 
  -8   5   7   -0.30    1.70 
   8   5  -7    1.00    1.50 
  -7  -5   7   11.10    2.90 
  -7  -5   7   11.80    2.40 
   7  -5  -7    8.90    2.60 
  -7  -5   7    9.90    2.70 
   7   5  -7    5.30    2.00 
  -7   5   7   13.30    2.90 
  -6  -5   7    8.90    2.40 
   6  -5  -7   10.60    2.60 
  -6  -5   7   12.80    2.50 
  -6  -5   7   17.40    3.20 
  -6   5   7   11.40    2.60 
   6   5  -7   15.60    3.00 
  -5  -5   7   42.60    4.20 
  -5  -5   7   47.40    4.80 
   5  -5  -7   42.00    4.40 
  -5  -5   7   38.50    4.20 
   5   5  -7   36.70    4.20 
  -5   5   7   39.90    4.20 
  -4  -5   7    2.00    1.30 
  -4  -5   7    1.90    1.30 
   4  -5  -7   -0.60    1.20 
  -4  -5   7    1.20    1.40 
   4   5  -7    0.50    1.30 
  -4   5   7    0.90    1.30 
  -4   5   7    1.20    0.90 
  -3  -5   7  197.18    8.10 
  -3  -5   7  193.78    8.60 
  -3  -5   7  190.88    8.00 
   3  -5  -7  191.48    8.00 
  -3   5   7  199.08    7.90 
  -3   5   7  191.18    7.00 
   3   5  -7  187.48    8.10 
  -2  -5   7   91.49    4.80 
  -2  -5   7  109.09    5.70 
  -2  -5   7   98.19    5.20 
   2  -5  -7   91.69    4.80 
  -2   5   7   99.39    4.90 
  -2   5   7   89.89    4.70 
   2   5  -7   88.99    4.90 
  -1  -5   7    8.50    1.60 
  -1  -5   7    7.20    1.90 
   1  -5  -7    9.60    1.70 
  -1  -5   7    9.90    2.00 
  -1   5   7   10.70    1.90 
   1   5  -7   11.40    1.80 
  -1   5   7    9.70    1.90 
   0  -5   7    6.70    1.30 
   0  -5  -7    3.90    1.20 
   0  -5   7    3.90    1.60 
   0  -5   7    7.00    1.80 
   0   5   7    7.00    1.90 
   0   5   7    5.30    1.40 
   1  -5   7   53.69    3.70 
   1  -5   7   54.49    4.00 
  -1  -5  -7   61.09    3.40 
   1   5   7   64.39    4.40 
   1   5   7   55.29    3.30 
   2  -5   7   -1.40    0.80 
   2  -5   7    1.00    1.00 
   2   5   7    0.60    1.20 
   2   5   7   -1.40    0.70 
   3  -5   7    2.00    1.40 
   3  -5   7    0.80    1.30 
   3   5   7    3.90    1.80 
   3   5   7    2.60    1.30 
   4  -5   7  164.48    7.90 
   4  -5   7  156.28    8.00 
   4   5   7  164.78    7.00 
   4   5   7  170.18    8.90 
   5  -5   7   -0.80    1.40 
   5  -5   7    1.80    1.80 
   5   5   7    2.90    2.00 
   6  -5   7    4.70    2.30 
   6  -5   7    3.80    2.10 
   6   5   7    2.80    2.10 
   7  -5   7   -0.20    1.40 
   7  -5   7    4.00    2.20 
   7   5   7    0.50    2.10 
   8  -5   7    1.50    1.90 
   8  -5   7    0.70    1.80 
   8   5   7    2.40    2.40 
  -9  -6   7    0.70    2.40 
  -9  -6   7    1.90    2.10 
  -9  -6   7    3.10    1.80 
   9  -6  -7    2.90    2.40 
   9   6  -7    2.90    2.10 
  -9   6   7    5.40    2.50 
  -8  -6   7    2.30    2.00 
  -8  -6   7   -1.60    1.70 
   8  -6  -7    4.30    2.50 
  -8  -6   7    2.80    1.70 
  -8   6   7    3.10    2.10 
   8   6  -7    3.30    1.90 
  -7  -6   7    0.70    1.60 
  -7  -6   7   -0.10    1.20 
  -7  -6   7    1.50    1.80 
   7  -6  -7    0.70    1.50 
   7   6  -7    1.60    1.60 
  -7   6   7    2.90    1.80 
  -6  -6   7    1.00    1.50 
   6  -6  -7    4.40    2.00 
  -6  -6   7    2.40    1.60 
  -6  -6   7    3.60    1.60 
  -6   6   7    2.60    1.70 
   6   6  -7    2.90    1.60 
   5  -6  -7    7.60    2.10 
  -5  -6   7    7.30    2.30 
  -5  -6   7    9.20    2.40 
  -5  -6   7   10.60    2.30 
   5   6  -7    7.70    2.20 
  -5   6   7    7.50    2.10 
  -4  -6   7    8.00    2.00 
  -4  -6   7    3.40    1.60 
  -4  -6   7    6.40    2.00 
   4  -6  -7    5.30    1.80 
   4   6  -7    6.40    2.00 
  -4   6   7    6.40    1.80 
  -3  -6   7   39.30    4.30 
   3  -6  -7   29.30    3.30 
  -3  -6   7   41.50    4.00 
  -3  -6   7   34.80    3.70 
  -3   6   7   36.00    2.70 
   3   6  -7   35.10    3.80 
  -3   6   7   32.90    3.30 
   2  -6  -7   27.00    3.00 
  -2  -6   7   31.30    3.70 
  -2  -6   7   26.90    3.10 
  -2  -6   7   32.70    3.30 
  -2   6   7   34.30    3.30 
   2   6  -7   24.20    3.00 
  -2   6   7   33.00    3.20 
  -1  -6   7   54.59    3.40 
  -1  -6   7   58.49    3.90 
  -1  -6   7   47.90    4.40 
   1  -6  -7   58.79    3.60 
  -1   6   7   53.19    3.80 
  -1   6   7   56.59    3.50 
   0  -6   7    3.30    1.40 
   0  -6   7   -1.90    1.00 
   0  -6  -7    2.20    1.00 
   0  -6   7    0.30    0.70 
   0   6   7   -0.30    1.00 
   0   6   7    0.50    0.90 
   1  -6   7   81.69    4.90 
   1  -6   7   79.09    4.60 
  -1  -6  -7   86.09    3.80 
   1   6   7   80.69    5.10 
   1   6   7   85.69    4.10 
   2  -6   7   72.79    4.40 
   2  -6   7   71.19    4.70 
   2   6   7   62.19    4.80 
   2   6   7   70.59    3.70 
   3  -6   7   37.60    4.20 
   3  -6   7   50.59    4.50 
   3   6   7   46.90    5.30 
   3   6   7   48.40    3.20 
   4  -6   7    7.90    2.30 
   4  -6   7    9.60    2.50 
   4   6   7    5.10    2.30 
   5  -6   7   20.40    3.40 
   5  -6   7   14.70    3.10 
   5   6   7   16.00    3.50 
   6  -6   7    4.10    2.10 
   6  -6   7    0.60    1.90 
   6   6   7    0.90    1.90 
   7  -6   7    4.10    2.40 
   7  -6   7    7.00    2.70 
   7   6   7    8.80    3.40 
   8  -6   7    1.70    2.20 
   8  -6   7    8.30    2.70 
   8   6   7    3.90    2.60 
   9  -7  -7    0.80    2.10 
  -9  -7   7    4.70    2.70 
  -9  -7   7    4.20    2.80 
  -9  -7   7    8.70    2.50 
  -9   7   7    5.90    2.70 
   9   7  -7    2.00    2.30 
  -8  -7   7    0.20    1.30 
  -8  -7   7    0.30    1.90 
   8  -7  -7   -2.40    1.10 
  -8  -7   7    0.30    1.80 
  -8   7   7    1.40    1.80 
   8   7  -7   -0.70    1.40 
  -7  -7   7    1.40    1.50 
  -7  -7   7    4.30    2.20 
  -7  -7   7    0.30    1.60 
   7  -7  -7    3.30    2.00 
   7   7  -7    1.40    1.80 
  -7   7   7    1.20    1.50 
  -6  -7   7    6.80    2.50 
  -6  -7   7    9.40    2.50 
   6  -7  -7    5.30    2.00 
  -6  -7   7    9.50    2.20 
   6   7  -7    7.00    2.20 
  -6   7   7    7.20    2.20 
  -5  -7   7   14.50    3.00 
  -5  -7   7   10.30    2.20 
   5  -7  -7   19.00    3.10 
  -5  -7   7   18.80    3.10 
  -5   7   7   12.80    2.60 
   5   7  -7   19.00    3.10 
  -4  -7   7   22.80    3.20 
  -4  -7   7   27.20    3.70 
  -4  -7   7   22.00    3.10 
   4  -7  -7   26.70    3.30 
   4   7  -7   26.50    3.50 
  -4   7   7   27.30    3.30 
  -3  -7   7    0.10    1.20 
  -3  -7   7    2.90    1.40 
   3  -7  -7    1.80    1.40 
  -3  -7   7    1.80    1.40 
  -3   7   7    2.10    1.20 
  -3   7   7    1.50    1.10 
   3   7  -7    0.50    1.20 
  -2  -7   7   32.50    3.30 
  -2  -7   7   32.10    3.40 
  -2  -7   7   37.90    4.20 
   2  -7  -7   31.40    3.30 
  -2   7   7   35.30    3.40 
  -2   7   7   42.30    3.70 
  -1  -7   7  169.68    7.20 
  -1  -7   7  161.48    6.50 
   1  -7  -7  171.08    6.70 
  -1  -7   7  161.68    7.50 
  -1   7   7  156.28    6.40 
  -1   7   7  169.98    7.20 
   0  -7   7   82.49    4.90 
   0  -7   7   74.19    4.50 
   0  -7  -7   78.39    3.90 
   0  -7   7   72.99    3.70 
   0   7   7   76.29    4.00 
   0   7   7   82.99    4.90 
  -1  -7  -7    0.50    0.80 
   1  -7   7    1.90    1.40 
   1  -7   7    0.90    1.10 
   1   7   7   -0.40    1.10 
   1   7   7    0.40    0.90 
   2  -7   7    7.40    2.00 
   2  -7   7    9.70    2.00 
   2   7   7   12.20    1.80 
   2   7   7   12.60    2.70 
   3  -7   7  194.08    9.10 
   3  -7   7  206.78    8.50 
   3   7   7  207.88    9.90 
   4  -7   7   10.00    2.70 
   4  -7   7    8.20    2.40 
   4   7   7   12.20    3.10 
   5  -7   7   11.30    2.90 
   5  -7   7   14.10    2.90 
   5   7   7    9.60    2.90 
   6  -7   7   10.70    3.10 
   6  -7   7    8.00    2.50 
   6   7   7   12.80    3.60 
   7  -7   7    0.90    1.90 
   7  -7   7    2.20    2.10 
   7   7   7    1.40    2.30 
  -9  -8   7   10.60    2.70 
  -9  -8   7   12.50    3.60 
  -9  -8   7   14.10    3.60 
   9  -8  -7    6.50    2.70 
  -9   8   7    8.80    3.00 
   9   8  -7    6.30    2.50 
  -8  -8   7    8.60    2.80 
  -8  -8   7    1.50    2.30 
  -8  -8   7    4.60    2.00 
   8  -8  -7    3.60    2.30 
  -8   8   7    5.20    2.30 
   8   8  -7    4.40    2.10 
   7  -8  -7   -2.20    1.10 
  -7  -8   7    2.00    1.60 
  -7  -8   7    2.00    1.70 
  -7  -8   7    0.30    2.00 
   7   8  -7    1.70    1.60 
  -7   8   7   -0.70    1.40 
  -6  -8   7   48.60    5.60 
  -6  -8   7   43.30    4.50 
  -6  -8   7   29.10    4.10 
   6  -8  -7   37.80    4.50 
   6   8  -7   39.60    4.70 
  -6   8   7   41.90    4.60 
   5  -8  -7    0.00    1.40 
  -5  -8   7    0.70    1.40 
  -5  -8   7   -1.20    1.50 
  -5  -8   7   -1.10    1.20 
   5   8  -7   -1.20    0.90 
  -5   8   7   -1.30    1.20 
  -4  -8   7   13.90    2.90 
   4  -8  -7   15.20    2.70 
  -4  -8   7   14.00    2.60 
  -4  -8   7   17.40    2.80 
  -4   8   7   12.10    2.20 
   4   8  -7   12.10    2.40 
  -3  -8   7   34.10    3.70 
  -3  -8   7   39.70    3.90 
  -3  -8   7   39.90    4.50 
   3  -8  -7   40.80    3.90 
  -3   8   7   37.90    3.60 
  -2  -8   7   64.69    4.30 
  -2  -8   7   71.99    4.30 
  -2  -8   7   65.29    4.80 
   2  -8  -7   67.29    4.20 
  -2   8   7   71.69    4.10 
  -2   8   7   57.49    3.80 
  -1  -8   7   11.60    1.90 
   1  -8  -7    8.80    1.70 
  -1  -8   7   11.30    2.40 
  -1  -8   7    9.80    2.20 
  -1   8   7   12.80    2.40 
  -1   8   7   10.60    1.80 
   0  -8   7  166.88    6.30 
   0  -8   7  159.58    7.30 
   0  -8   7  165.28    7.60 
   0  -8  -7  165.58    6.40 
   0   8   7  161.48    6.30 
   0   8   7  164.48    7.60 
  -1  -8  -7   11.80    1.70 
   1  -8   7   12.00    2.30 
   1  -8   7   11.50    2.30 
   1   8   7   11.40    1.70 
   1   8   7   15.00    2.80 
   2  -8   7   44.30    4.70 
   2  -8   7   48.60    3.80 
   2   8   7   42.40    4.90 
   3  -8   7   69.59    5.10 
   3  -8   7   68.69    4.60 
   3   8   7   68.79    6.50 
   4  -8   7   65.59    6.20 
   4  -8   7   65.09    4.70 
   4   8   7   76.39    7.20 
   5  -8   7    2.20    1.60 
   5  -8   7    3.40    2.00 
   5   8   7    3.50    2.20 
   6  -8   7    0.70    1.60 
   6  -8   7    5.70    2.70 
   6   8   7    2.80    2.30 
   7  -8   7    2.10    1.90 
   7  -8   7    2.50    2.60 
   7   8   7    1.60    2.30 
  -8  -9   7    2.10    1.70 
  -8  -9   7    0.90    1.80 
  -8  -9   7    8.30    3.30 
   8  -9  -7   -0.90    1.60 
   8   9  -7    1.40    1.70 
  -8   9   7    0.30    1.70 
   7  -9  -7    1.80    1.70 
  -7  -9   7   -2.80    1.40 
  -7  -9   7    1.60    1.70 
  -7  -9   7   -1.90    1.30 
  -7   9   7    0.60    1.50 
   7   9  -7    1.10    1.60 
  -6  -9   7   -0.30    1.40 
   6  -9  -7   -0.80    1.20 
  -6  -9   7    0.90    1.60 
  -6  -9   7   -1.60    1.60 
   6   9  -7   -0.20    1.40 
  -6   9   7   -1.20    1.20 
   5  -9  -7    3.60    1.70 
  -5  -9   7    2.60    1.50 
  -5  -9   7    2.50    1.70 
  -5  -9   7    2.10    1.90 
  -5   9   7    2.00    1.60 
   4  -9  -7    0.80    1.30 
  -4  -9   7   -0.70    1.30 
  -4  -9   7   -0.20    1.00 
  -4  -9   7    0.90    1.30 
  -4   9   7    0.20    1.20 
   3  -9  -7   -1.00    0.90 
  -3  -9   7   -0.90    0.90 
  -3  -9   7   -1.10    1.00 
  -3  -9   7    0.50    1.20 
  -3   9   7    0.00    1.00 
   2  -9  -7   11.90    2.10 
  -2  -9   7   11.70    2.60 
  -2  -9   7   17.10    2.70 
  -2  -9   7   12.40    2.20 
  -2   9   7   10.70    2.00 
  -2   9   7   13.50    2.10 
   1  -9  -7   78.19    4.40 
  -1  -9   7   71.69    4.20 
  -1  -9   7   83.19    5.00 
  -1  -9   7   81.59    5.30 
  -1   9   7   85.29    5.00 
  -1   9   7   80.29    4.10 
   0  -9   7    7.10    2.00 
   0  -9   7    5.10    1.80 
   0  -9   7    1.40    1.00 
   0  -9  -7    2.20    1.10 
   0   9   7    5.20    1.70 
   0   9   7    3.70    1.30 
   1  -9   7    6.70    2.00 
  -1  -9  -7    6.90    1.50 
   1  -9   7    7.80    2.00 
   1   9   7    7.50    2.20 
   2  -9   7   20.60    3.00 
   2  -9   7   13.20    2.80 
   2   9   7   18.30    3.30 
   3  -9   7   84.99    5.10 
   3  -9   7   80.69    5.70 
   3   9   7   81.39    6.20 
   4  -9   7   50.69    4.80 
   4  -9   7   39.90    4.80 
   4   9   7   57.79    6.40 
   5  -9   7    1.10    1.60 
   5  -9   7    1.50    2.00 
   5   9   7    0.30    1.60 
   6  -9   7    2.70    2.20 
   6  -9   7   -2.60    1.40 
   6   9   7    0.80    2.50 
   7  -9   7    1.20    2.10 
   7   9   7   -2.10    1.80 
   8 -10  -7    2.40    2.10 
  -8 -10   7    5.00    2.10 
  -8 -10   7    6.50    2.70 
  -8 -10   7    5.40    2.90 
  -8  10   7    6.60    2.50 
   7 -10  -7    5.10    2.40 
  -7 -10   7    3.00    2.50 
  -7 -10   7    6.30    2.50 
  -7 -10   7    8.20    2.40 
  -7  10   7    1.50    1.60 
   6 -10  -7    0.90    1.60 
  -6 -10   7    3.30    2.40 
  -6 -10   7    4.90    2.00 
  -6 -10   7    2.20    1.70 
  -6  10   7    3.30    1.70 
  -5 -10   7    0.70    1.50 
  -5 -10   7    1.70    1.50 
  -5 -10   7    0.80    1.70 
   5 -10  -7    1.80    1.60 
  -5  10   7    0.10    1.20 
  -4 -10   7    3.30    1.50 
  -4 -10   7    3.80    1.80 
  -4 -10   7   -0.80    1.40 
   4 -10  -7    2.80    1.60 
  -4  10   7    1.80    1.40 
  -3 -10   7    1.40    1.30 
   3 -10  -7   -0.30    1.10 
  -3 -10   7   -1.10    1.40 
  -3 -10   7   -1.30    1.10 
  -3  10   7    0.60    1.10 
  -2 -10   7    9.60    2.10 
  -2 -10   7   10.30    2.50 
   2 -10  -7    9.20    2.00 
  -2 -10   7   10.20    2.00 
  -2  10   7   13.20    2.20 
   1 -10  -7   32.10    3.10 
  -1 -10   7   31.30    3.20 
  -1 -10   7   31.60    4.10 
  -1 -10   7   31.30    3.50 
  -1  10   7   35.00    3.90 
  -1  10   7   32.50    3.00 
   0 -10   7   24.30    3.50 
   0 -10   7   30.00    3.00 
   0 -10  -7   30.70    3.00 
   0 -10   7   23.30    3.30 
   0  10   7   30.80    3.90 
   1 -10   7   13.30    2.60 
   1 -10   7   10.20    2.30 
  -1 -10  -7   15.60    2.10 
   1  10   7   17.60    3.30 
   2 -10   7  191.68    8.20 
   2 -10   7  194.08    9.00 
   2  10   7  197.38    9.60 
   3 -10   7   40.40    4.00 
   3 -10   7   37.90    4.70 
   3  10   7   36.10    5.00 
   4 -10   7   18.10    2.90 
   4 -10   7   15.60    3.30 
   4  10   7   15.70    3.70 
   5 -10   7    1.00    1.90 
   5 -10   7   -0.10    1.20 
   5  10   7    0.00    2.00 
   6 -10   7   11.00    3.40 
   6 -10   7   20.90    3.60 
   6  10   7   19.60    4.40 
   7 -10   7    0.80    2.00 
   8 -11  -7    0.50    2.20 
  -8 -11   7    1.80    2.20 
  -8 -11   7   -0.90    2.20 
  -8  11   7    6.40    2.50 
  -7 -11   7   -1.20    1.40 
   7 -11  -7    4.10    2.10 
  -7 -11   7    0.00    1.60 
  -7 -11   7   -2.10    1.90 
  -7  11   7    2.50    1.80 
  -6 -11   7   -0.80    1.90 
  -6 -11   7    4.10    2.00 
   6 -11  -7    1.80    1.80 
  -6 -11   7   -0.50    1.40 
  -6  11   7   -1.70    1.20 
  -5 -11   7    0.30    1.50 
  -5 -11   7   -1.90    1.30 
   5 -11  -7    0.60    1.30 
  -5 -11   7   -0.90    1.50 
  -5  11   7    0.50    1.40 
  -4 -11   7   19.30    3.80 
  -4 -11   7   13.90    2.70 
   4 -11  -7   10.40    2.30 
  -4 -11   7   15.20    2.60 
  -4  11   7   17.20    2.80 
  -3 -11   7   10.00    2.70 
  -3 -11   7   11.00    2.40 
  -3 -11   7    9.80    2.20 
   3 -11  -7   13.20    2.60 
  -3  11   7   10.60    2.10 
  -2 -11   7    1.20    1.70 
  -2 -11   7    2.80    1.40 
  -2 -11   7    0.90    1.30 
   2 -11  -7    1.80    1.30 
  -2  11   7    3.10    1.30 
   1 -11  -7   -0.80    0.80 
  -1 -11   7    0.30    1.00 
  -1 -11   7    0.20    1.40 
  -1 -11   7   -0.40    1.10 
  -1  11   7    1.50    1.30 
   0 -11  -7   -0.40    0.90 
   0 -11   7   -0.20    0.90 
   0 -11   7   -1.70    1.20 
   0 -11   7    0.10    1.50 
   0  11   7    0.00    1.20 
   1 -11   7   93.29    5.90 
  -1 -11  -7  105.59    5.00 
   1 -11   7   93.89    5.70 
   1  11   7  109.19    6.60 
   2 -11   7   92.09    5.40 
   2 -11   7   84.39    5.90 
   2  11   7   80.09    6.00 
   3 -11   7   -0.30    1.10 
   3 -11   7   -0.90    1.20 
   3  11   7   -0.90    1.40 
   4 -11   7   -0.10    1.40 
   4 -11   7    3.30    1.70 
   4  11   7    3.80    2.40 
   5 -11   7    3.50    2.30 
   5 -11   7    1.10    1.70 
   5  11   7    2.00    2.20 
   6 -11   7    1.00    1.90 
   6 -11   7    0.40    2.20 
  -7 -12   7    0.80    1.50 
  -7 -12   7    2.90    2.60 
  -7 -12   7    1.20    2.40 
   7 -12  -7   -1.50    1.40 
  -7  12   7    0.70    1.80 
  -6 -12   7    1.70    1.60 
  -6 -12   7   -1.70    1.70 
   6 -12  -7   -0.20    1.60 
  -6 -12   7    2.40    1.90 
  -6  12   7    3.80    2.10 
  -5 -12   7   -0.80    1.60 
  -5 -12   7   -0.40    1.30 
  -5 -12   7    1.80    1.70 
   5 -12  -7   -0.60    1.20 
  -5  12   7   -0.20    1.30 
  -4 -12   7    8.70    2.50 
  -4 -12   7    7.50    2.00 
   4 -12  -7    7.00    2.20 
  -4 -12   7   15.00    3.40 
  -4  12   7   11.20    2.40 
  -3 -12   7    7.80    2.20 
  -3 -12   7    6.50    2.30 
   3 -12  -7    5.10    1.80 
  -3 -12   7    5.60    1.90 
  -3  12   7    6.40    1.80 
  -2 -12   7   23.40    3.10 
   2 -12  -7   24.30    3.10 
  -2 -12   7   19.30    3.50 
  -2 -12   7   24.50    3.20 
  -1 -12   7   87.19    4.90 
  -1 -12   7   82.09    5.40 
  -1 -12   7   90.19    6.10 
   1 -12  -7   95.69    5.10 
   0 -12  -7   25.40    2.90 
   0 -12   7   17.80    3.20 
   0 -12   7   21.90    2.70 
   0 -12   7   14.70    2.80 
   0  12   7   23.30    3.50 
  -1 -12  -7    1.20    1.20 
   1 -12   7    1.10    1.60 
   1 -12   7    1.90    1.50 
   1  12   7    3.20    1.60 
   2 -12   7   11.60    2.40 
   2 -12   7   13.20    2.90 
   2  12   7   16.20    3.50 
   3 -12   7    8.00    2.50 
   3 -12   7    8.50    2.10 
   3  12   7    8.60    2.90 
   4 -12   7    1.20    1.50 
   4 -12   7   -1.70    1.60 
   4  12   7    0.80    2.10 
   5 -12   7    5.90    2.00 
   5 -12   7    8.10    3.00 
   6 -12   7    0.00    1.80 
   7 -13  -7    4.30    2.40 
  -7 -13   7    3.30    2.20 
  -7 -13   7    1.20    2.30 
  -7  13   7    2.90    2.20 
  -6 -13   7   -1.30    1.80 
  -6 -13   7   -2.20    1.30 
   6 -13  -7    1.30    1.80 
  -6 -13   7   -0.70    1.60 
  -6  13   7    1.30    1.70 
   5 -13  -7   -0.10    1.30 
  -5 -13   7    1.20    1.50 
  -5 -13   7    1.70    1.90 
  -5 -13   7    2.20    1.60 
  -5  13   7    1.40    1.50 
   4 -13  -7    0.50    1.50 
  -4 -13   7   -1.00    1.60 
  -4 -13   7    1.50    1.50 
  -4 -13   7    1.00    1.30 
  -4  13   7    3.20    1.50 
  -3 -13   7   -0.50    1.20 
   3 -13  -7   -0.80    1.10 
  -3 -13   7    0.50    1.20 
  -3 -13   7   -1.20    1.50 
   2 -13  -7    2.10    1.50 
  -2 -13   7    3.00    2.10 
  -2 -13   7    1.70    1.50 
  -2 -13   7    2.00    1.40 
  -1 -13   7   25.20    3.50 
  -1 -13   7   18.60    2.70 
   1 -13  -7   18.10    2.70 
  -1 -13   7   26.90    4.10 
   0 -13   7   14.70    2.90 
   0 -13   7    9.00    1.90 
   0 -13  -7   11.50    2.20 
   0 -13   7   11.20    2.80 
   0  13   7   10.80    2.60 
  -1 -13  -7    0.50    1.10 
   1 -13   7   -0.90    1.10 
   1 -13   7    0.60    1.40 
   1  13   7   -2.10    1.10 
   2 -13   7    0.70    1.40 
   2 -13   7    1.20    1.80 
   2  13   7    1.90    1.80 
   3 -13   7   34.80    4.00 
   3 -13   7   31.30    4.50 
   4 -13   7   12.00    2.40 
   4 -13   7   12.10    3.00 
   5 -13   7    1.30    2.00 
   5 -13   7    3.10    2.20 
   6 -14  -7   38.80    4.90 
  -6 -14   7   44.00    6.20 
  -6 -14   7   43.90    5.20 
  -6  14   7   38.50    4.80 
  -5 -14   7   17.20    4.00 
  -5 -14   7   15.40    3.30 
   5 -14  -7    8.40    2.60 
  -5 -14   7   16.40    2.90 
  -5  14   7   18.80    3.20 
  -4 -14   7   23.50    3.60 
   4 -14  -7   20.00    3.30 
  -4 -14   7   14.60    3.60 
  -4 -14   7   22.00    3.30 
  -3 -14   7   -1.50    1.20 
   3 -14  -7   -0.90    1.20 
  -3 -14   7   -1.10    1.40 
  -3 -14   7    1.80    1.60 
   2 -14  -7    9.70    2.30 
  -2 -14   7   10.40    2.40 
  -2 -14   7   10.20    2.40 
  -2 -14   7    7.70    2.60 
  -1 -14   7   -0.70    1.60 
   1 -14  -7    1.10    1.40 
  -1 -14   7    1.60    1.40 
  -1 -14   7    1.30    1.60 
   0 -14   7   16.10    3.10 
   0 -14   7   13.20    2.30 
   0 -14   7   13.20    3.00 
   0 -14  -7   17.20    2.70 
   1 -14   7   -1.20    1.30 
   1 -14   7   -0.80    1.40 
  -1 -14  -7    3.00    1.50 
   2 -14   7   -0.90    1.60 
   2 -14   7   -0.20    1.10 
   3 -14   7    0.90    1.70 
   3 -14   7    6.50    2.00 
   4 -14   7    0.50    1.70 
   4 -14   7    1.30    1.60 
   5 -14   7   -0.40    1.90 
  -6 -15   7   15.10    3.40 
  -6 -15   7    8.50    3.40 
   6 -15  -7   11.60    3.00 
  -6  15   7    9.70    2.90 
   5 -15  -7   11.80    3.10 
  -5 -15   7   12.40    3.00 
  -5 -15   7   10.70    3.50 
  -4 -15   7    9.30    2.40 
  -4 -15   7    9.10    2.60 
   4 -15  -7    3.50    1.90 
  -4 -15   7    1.20    2.00 
  -3 -15   7    1.80    1.70 
  -3 -15   7    0.00    1.40 
   3 -15  -7    2.20    1.80 
  -3 -15   7    1.80    1.90 
   2 -15  -7    5.10    2.00 
  -2 -15   7    7.80    2.70 
  -2 -15   7    5.70    2.20 
  -2 -15   7    9.70    2.30 
  -1 -15   7   53.39    5.70 
  -1 -15   7   53.89    5.40 
   1 -15  -7   62.69    4.60 
  -1 -15   7   49.80    4.60 
   0 -15   7    1.30    1.50 
   0 -15   7    2.10    1.60 
   0 -15   7    3.60    1.50 
   0 -15  -7    0.80    1.40 
   1 -15   7    1.50    1.80 
   1 -15   7    0.20    1.30 
  -1 -15  -7   -0.40    1.30 
   2 -15   7    0.20    1.50 
   2 -15   7    0.90    1.40 
   3 -15   7    0.40    1.50 
   3 -15   7    2.00    2.20 
   4 -15   7   -1.30    1.70 
   5 -16  -7   -1.00    1.50 
  -5 -16   7   -0.70    2.20 
  -5 -16   7    0.00    1.60 
  -4 -16   7    4.00    2.20 
  -4 -16   7    2.40    2.10 
   4 -16  -7    1.30    1.60 
   3 -16  -7    3.10    1.70 
  -3 -16   7    0.90    1.60 
  -3 -16   7   -0.70    1.30 
  -3 -16   7   -0.40    1.70 
  -2 -16   7    1.00    1.70 
   2 -16  -7    2.30    1.60 
  -2 -16   7    3.10    1.80 
  -2 -16   7    0.80    1.90 
   1 -16  -7   -0.30    1.10 
  -1 -16   7   -1.10    1.20 
  -1 -16   7    2.50    1.60 
  -1 -16   7   -1.90    1.20 
   0 -16   7    0.90    1.40 
   0 -16  -7    1.40    1.60 
   0 -16   7    1.10    1.50 
   0 -16   7    1.10    1.70 
   1 -16   7    0.20    1.60 
   1 -16   7    1.40    1.70 
  -1 -16  -7    0.20    1.30 
   2 -16   7    2.10    1.70 
   2 -16   7   -0.10    1.70 
   3 -16   7    2.40    1.60 
   3 -16   7    0.90    1.90 
   4 -16   7    2.40    2.20 
   4 -17  -7   12.40    3.10 
  -4 -17   7   14.40    3.30 
  -4 -17   7    9.30    3.40 
  -3 -17   7   -0.30    1.70 
  -3 -17   7   -0.50    1.70 
   3 -17  -7    0.10    1.70 
  -2 -17   7    2.50    2.00 
  -2 -17   7    0.50    1.70 
  -2 -17   7    1.80    1.70 
   2 -17  -7    2.40    1.90 
  -1 -17   7   -0.30    1.50 
  -1 -17   7    1.20    1.80 
  -1 -17   7    1.90    1.60 
   1 -17  -7    0.40    1.30 
   0 -17   7   -1.10    1.50 
   0 -17  -7    0.70    1.60 
   0 -17   7   -1.90    1.40 
   1 -17   7   -1.80    1.60 
   1 -17   7    1.30    1.50 
  -1 -17  -7    0.80    1.40 
   2 -17   7   -0.30    1.30 
   2 -17   7   -1.20    1.50 
   3 -17   7    4.10    2.30 
   3 -18  -7    4.20    2.20 
  -3 -18   7    1.10    2.60 
  -3 -18   7    2.30    2.10 
  -2 -18   7    1.40    1.70 
   2 -18  -7    3.30    2.10 
  -2 -18   7    5.70    2.60 
  -1 -18   7    0.20    1.80 
  -1 -18   7    3.10    1.90 
   1 -18  -7    2.10    1.70 
  -1 -18   7    1.90    2.10 
   0 -18   7   -2.10    1.50 
   0 -18   7    0.00    1.80 
   0 -18  -7    1.80    1.60 
  -1 -18  -7   -1.20    1.50 
   1 -18   7   -1.60    1.30 
   1 -18   7   -0.70    1.70 
  -9   0   8   20.00    3.80 
   9   0  -8   42.90    5.90 
   8   0  -8   29.20    4.80 
  -8   0   8   20.90    3.60 
  -7   0   8   13.00    2.70 
   7   0  -8   20.40    3.70 
  -6   0   8    1.30    1.50 
   6   0  -8    1.60    1.90 
  -6   0   8    0.30    1.20 
  -5   0   8  148.89    6.70 
   5   0  -8  135.89    7.50 
  -5   0   8  143.89    7.10 
  -4   0   8    2.40    1.60 
  -4   0   8    0.50    1.60 
   4   0  -8    0.60    1.70 
  -3   0   8 2413.16   61.99 
   3   0  -8 2421.46   62.29 
  -3   0   8 2415.16   61.39 
  -2   0   8    5.20    1.60 
   2   0  -8    7.20    1.80 
  -2   0   8    7.00    1.90 
   1   0  -8    1.60    1.00 
  -1   0   8    1.20    1.30 
  -1   0   8    0.30    1.00 
   0   0   8  103.49    5.30 
   0   0   8   96.09    5.20 
   1   0   8    7.50    1.90 
   1   0   8    4.60    1.50 
   2   0   8   71.59    4.50 
   2   0   8   68.69    4.80 
   3   0   8   30.30    4.00 
   3   0   8   35.50    3.90 
   4   0   8   10.80    2.30 
   4   0   8   10.40    2.70 
   5   0   8   18.00    3.70 
   5   0   8   19.70    3.30 
   6   0   8   16.60    3.70 
   6   0   8   12.80    3.00 
   7   0   8    2.50    2.40 
   7   0   8   -1.80    1.40 
  -9  -1   8    1.70    2.00 
   9  -1  -8   -1.50    1.80 
  -9   1   8    2.20    2.10 
   9   1  -8    0.10    2.00 
  -8  -1   8   15.90    3.20 
   8  -1  -8   24.10    4.20 
  -8   1   8   24.90    3.90 
   8   1  -8   18.40    3.80 
   7  -1  -8    0.00    1.60 
  -7  -1   8    1.80    1.80 
  -7   1   8   -0.50    1.40 
   7   1  -8    1.20    1.60 
  -6  -1   8    8.70    2.10 
   6  -1  -8    1.60    1.70 
  -6  -1   8    6.20    2.00 
  -6   1   8    4.20    2.00 
   6   1  -8    5.40    2.10 
  -5  -1   8    4.20    1.60 
  -5  -1   8    4.70    1.90 
   5  -1  -8    6.20    2.10 
  -5   1   8    3.40    1.40 
  -5   1   8    4.20    1.90 
   5   1  -8    9.50    2.40 
  -4  -1   8  286.67   10.70 
   4  -1  -8  295.37   11.50 
  -4  -1   8  314.37   11.40 
  -4   1   8  303.87   10.40 
   4   1  -8  304.27   11.70 
  -4   1   8  311.87   11.40 
  -3  -1   8  209.78    8.90 
   3  -1  -8  213.68    9.10 
  -3  -1   8  225.98    8.60 
   3   1  -8  219.48    9.10 
  -3   1   8  194.98    7.90 
  -3   1   8  220.08    8.80 
   2  -1  -8   -0.60    1.00 
  -2  -1   8    0.00    1.10 
  -2  -1   8    1.40    1.30 
  -2   1   8   -0.30    1.20 
   2   1  -8    0.00    1.10 
  -2   1   8   -3.60    1.00 
  -1  -1   8    6.00    1.70 
  -1  -1   8    2.90    1.20 
   1  -1  -8    2.30    1.20 
  -1  -1   8    3.40    1.50 
  -1   1   8    0.60    1.40 
  -1   1   8    2.20    1.30 
   1   1  -8    3.10    1.30 
   0  -1   8    1.90    1.30 
   0  -1   8    0.70    1.00 
   0   1   8    0.00    1.10 
   0   1   8    1.40    1.20 
   1  -1   8   91.79    5.20 
   1  -1   8   99.69    5.30 
   1   1   8   87.19    4.90 
   1   1   8   94.39    5.40 
   2  -1   8   30.30    3.70 
   2  -1   8   28.90    3.40 
   2   1   8   34.10    3.50 
   2   1   8   34.90    4.00 
   3  -1   8    4.90    1.90 
   3  -1   8    4.50    1.70 
   3   1   8    5.30    2.10 
   3   1   8    6.80    1.90 
   4  -1   8    4.10    2.00 
   4  -1   8    1.90    1.60 
   4   1   8    1.40    1.60 
   4   1   8    2.30    1.50 
   5  -1   8    1.50    1.60 
   5  -1   8   -0.50    1.50 
   5   1   8   -0.10    1.40 
   5   1   8    2.70    2.00 
   6  -1   8    3.90    2.00 
   6  -1   8   -0.80    1.60 
   6   1   8    0.90    1.60 
   6   1   8    2.80    1.90 
   7  -1   8    0.20    1.70 
   7  -1   8   -1.50    1.50 
   7   1   8    2.20    2.00 
  -9  -2   8    0.40    2.10 
  -9  -2   8    6.30    2.40 
   9  -2  -8   -0.20    2.20 
   9   2  -8    2.30    2.10 
  -9   2   8   -0.40    1.70 
  -8  -2   8    3.00    2.10 
  -8  -2   8    0.60    2.00 
   8  -2  -8    0.30    1.70 
   8   2  -8    4.90    2.30 
  -8   2   8    6.00    2.50 
   7  -2  -8    4.60    2.10 
  -7  -2   8    6.30    2.20 
  -7  -2   8   11.10    2.60 
  -7   2   8    6.10    2.30 
   7   2  -8    3.90    2.20 
  -6  -2   8    3.20    1.60 
  -6  -2   8    0.80    1.40 
   6  -2  -8    2.40    1.80 
  -6   2   8    2.50    1.70 
   6   2  -8    0.70    1.60 
  -5  -2   8   24.40    3.50 
   5  -2  -8   34.20    4.20 
  -5  -2   8   26.70    3.40 
  -5   2   8   24.50    3.50 
  -5   2   8   29.70    3.00 
   5   2  -8   25.60    3.60 
  -4  -2   8   17.00    2.80 
  -4  -2   8   21.00    3.10 
   4  -2  -8   16.80    3.10 
  -4   2   8   16.80    2.90 
   4   2  -8   16.60    3.00 
  -4   2   8   16.10    2.30 
  -3  -2   8   74.49    4.70 
  -3  -2   8   73.59    4.80 
   3  -2  -8   62.09    4.70 
   3   2  -8   70.89    4.80 
  -3   2   8   66.19    4.50 
  -3   2   8   59.99    4.00 
   2  -2  -8   32.50    3.40 
  -2  -2   8   29.60    3.10 
  -2  -2   8   24.00    3.00 
  -2  -2   8   30.10    3.50 
   2   2  -8   25.10    3.00 
  -2   2   8   27.70    3.20 
  -2   2   8   26.90    3.10 
  -1  -2   8    4.00    1.60 
  -1  -2   8    2.80    1.10 
   1  -2  -8    2.80    1.30 
  -1  -2   8    2.80    1.40 
  -1   2   8    3.40    1.50 
   1   2  -8    2.20    1.20 
  -1   2   8    3.30    1.50 
   0  -2   8   20.90    2.80 
   0  -2   8   27.20    3.10 
   0   2   8   26.40    3.20 
   0   2   8   25.30    2.90 
   1  -2   8   16.90    2.70 
   1  -2   8   13.90    2.40 
   1   2   8   14.30    2.60 
   1   2   8   10.40    2.00 
   2  -2   8   35.00    3.70 
   2  -2   8   35.00    3.90 
   2   2   8   38.20    4.30 
   2   2   8   38.30    3.70 
   3  -2   8    6.40    2.20 
   3  -2   8    4.60    1.70 
   3   2   8    6.50    1.80 
   3   2   8    2.20    1.60 
   4  -2   8   11.70    2.90 
   4  -2   8   11.70    2.70 
   4   2   8   12.90    2.50 
   4   2   8   11.00    2.70 
   5  -2   8   10.90    2.90 
   5  -2   8    6.20    2.10 
   5   2   8    7.10    2.20 
   5   2   8    8.20    2.70 
   6  -2   8    7.30    2.40 
   6  -2   8    7.90    2.70 
   6   2   8    3.80    2.20 
   7  -2   8    5.30    2.60 
   7  -2   8    4.20    2.40 
   7   2   8    2.60    2.50 
  -9  -3   8    3.50    2.10 
   9  -3  -8    3.60    2.50 
  -9  -3   8    5.00    2.80 
   9   3  -8    4.00    2.40 
  -9   3   8    6.00    2.30 
  -8  -3   8    2.80    1.80 
   8  -3  -8    1.80    2.10 
  -8  -3   8    0.90    2.10 
   8   3  -8   -1.40    1.80 
  -8   3   8    0.00    1.60 
   7  -3  -8    0.40    1.80 
  -7  -3   8    1.00    1.90 
  -7  -3   8    3.30    1.70 
  -7  -3   8   -1.50    1.40 
   7   3  -8    2.20    2.10 
  -7   3   8    0.20    1.50 
  -6  -3   8    2.10    1.80 
   6  -3  -8    1.70    1.60 
  -6  -3   8    6.30    2.00 
  -6  -3   8    3.00    1.80 
   6   3  -8   -0.10    1.30 
  -6   3   8    5.50    2.10 
  -5  -3   8    4.00    1.90 
  -5  -3   8    2.70    1.70 
  -5  -3   8    2.80    1.60 
   5  -3  -8    3.90    2.00 
  -5   3   8    8.00    2.40 
   5   3  -8    5.60    2.00 
  -4  -3   8  145.19    7.10 
  -4  -3   8  140.49    7.10 
  -4  -3   8  130.89    6.80 
   4  -3  -8  126.59    7.00 
  -4   3   8  143.99    6.00 
  -4   3   8  133.29    6.70 
   4   3  -8  150.08    7.40 
  -3  -3   8   16.70    2.80 
  -3  -3   8   16.00    2.60 
  -3  -3   8   21.90    3.10 
   3  -3  -8   11.50    2.60 
  -3   3   8   16.00    2.40 
   3   3  -8   22.20    3.20 
  -3   3   8   18.50    2.70 
   2  -3  -8  176.58    7.50 
  -2  -3   8  173.98    7.80 
  -2  -3   8  181.88    7.80 
  -2  -3   8  180.38    7.40 
   2   3  -8  199.48    7.80 
  -2   3   8  184.88    7.60 
  -2   3   8  176.08    7.30 
   1  -3  -8   20.60    2.50 
  -1  -3   8   20.20    2.40 
  -1  -3   8   19.40    2.80 
  -1  -3   8   17.60    2.60 
  -1   3   8   17.30    2.60 
   1   3  -8   20.00    2.40 
  -1   3   8   20.80    2.70 
   0  -3   8   24.80    3.00 
   0  -3   8   28.70    3.30 
   0   3   8   25.80    2.90 
   0   3   8   26.50    3.20 
   1  -3   8    1.90    1.20 
   1  -3   8   -0.20    1.20 
   1   3   8   -1.40    1.10 
   1   3   8    1.40    1.10 
   2  -3   8   20.90    3.10 
   2  -3   8   22.20    3.10 
   2   3   8   26.30    3.00 
   2   3   8   23.00    3.50 
   3  -3   8    0.40    1.30 
   3  -3   8    1.10    1.40 
   3   3   8    0.50    1.30 
   3   3   8    1.10    1.20 
   4  -3   8    2.50    1.90 
   4  -3   8    1.60    1.70 
   4   3   8    3.30    1.60 
   4   3   8    3.30    2.20 
   5  -3   8   16.90    3.40 
   5  -3   8   15.80    3.30 
   5   3   8   23.90    4.30 
   6  -3   8   54.79    5.90 
   6  -3   8   50.09    5.90 
   6   3   8   41.20    5.90 
   7  -3   8   23.20    4.50 
   7  -3   8   19.80    4.00 
   7   3   8   19.50    4.20 
  -8  -4   8   12.90    3.40 
   8  -4  -8    9.20    2.90 
  -8  -4   8    8.00    2.40 
   8   4  -8   11.30    3.10 
  -8   4   8   12.20    3.10 
  -7  -4   8    1.30    1.40 
  -7  -4   8    2.60    2.00 
   7  -4  -8    0.80    1.70 
  -7  -4   8    1.60    1.70 
   7   4  -8    1.60    1.90 
  -7   4   8    0.00    1.60 
  -6  -4   8    0.00    1.50 
   6  -4  -8   -0.30    1.50 
  -6  -4   8   -0.10    1.10 
  -6  -4   8   -1.70    1.10 
   6   4  -8    1.40    1.40 
  -6   4   8    1.80    1.60 
  -5  -4   8    2.90    1.70 
   5  -4  -8    4.20    1.90 
  -5  -4   8    2.70    1.60 
  -5  -4   8    2.40    1.70 
   5   4  -8    0.90    1.60 
  -5   4   8    3.20    1.70 
   4  -4  -8   74.29    5.10 
  -4  -4   8   63.49    4.80 
  -4  -4   8   67.49    4.70 
  -4  -4   8   72.69    5.00 
   4   4  -8   79.59    5.30 
  -4   4   8   70.99    4.00 
  -4   4   8   74.49    5.00 
   3  -4  -8  208.68    8.80 
  -3  -4   8  216.28    8.80 
  -3  -4   8  189.58    8.60 
  -3  -4   8  189.98    8.20 
   3   4  -8  215.18    8.80 
  -3   4   8  195.58    7.70 
  -3   4   8  206.38    8.40 
  -2  -4   8    2.80    1.50 
   2  -4  -8    2.00    1.50 
  -2  -4   8    2.20    1.20 
  -2  -4   8    0.40    1.30 
  -2   4   8    1.90    1.30 
   2   4  -8    0.60    1.20 
  -2   4   8    1.10    1.40 
  -1  -4   8    1.20    1.30 
  -1  -4   8    0.20    1.10 
   1  -4  -8    0.30    1.00 
  -1  -4   8    0.10    0.80 
   1   4  -8    1.70    1.00 
  -1   4   8   -1.30    1.10 
  -1   4   8    2.20    1.40 
   0  -4   8    5.00    1.60 
   0  -4   8    6.20    1.80 
   0   4   8    3.00    1.50 
   0   4   8    4.20    1.50 
   1  -4   8   11.00    2.40 
   1  -4   8   14.70    2.50 
   1   4   8   12.00    2.10 
   1   4   8   12.50    2.50 
   2  -4   8   89.69    5.40 
   2  -4   8   80.69    5.00 
   2   4   8   71.09    5.20 
   2   4   8   75.39    4.40 
   3  -4   8   54.19    5.20 
   3  -4   8   58.99    4.50 
   3   4   8   56.79    5.80 
   3   4   8   50.39    3.70 
   4  -4   8   11.30    2.70 
   4  -4   8   14.30    3.00 
   4   4   8   17.30    3.60 
   4   4   8   16.30    2.70 
   5  -4   8    0.70    1.50 
   5  -4   8   -1.00    1.30 
   5   4   8    2.30    1.80 
   6  -4   8   17.40    3.60 
   6  -4   8   24.50    4.30 
   6   4   8   15.50    3.80 
   7  -4   8    9.50    3.00 
   7  -4   8    5.00    2.60 
   7   4   8    8.10    3.10 
  -8  -5   8   16.60    3.50 
  -8  -5   8   19.40    3.80 
  -8  -5   8   14.80    3.10 
   8  -5  -8   17.60    3.90 
  -8   5   8   27.50    4.30 
   8   5  -8   17.20    3.70 
  -7  -5   8   14.00    2.90 
  -7  -5   8   13.40    3.10 
   7  -5  -8   12.40    3.10 
  -7  -5   8   15.90    3.30 
  -7   5   8    9.30    2.50 
   7   5  -8   17.60    3.60 
  -6  -5   8    7.60    2.30 
  -6  -5   8    4.10    2.10 
  -6  -5   8    5.80    2.10 
   6  -5  -8   10.50    2.80 
  -6   5   8   11.60    2.80 
   6   5  -8   12.20    3.00 
  -5  -5   8    5.60    2.10 
  -5  -5   8    5.10    2.10 
  -5  -5   8    5.60    2.10 
   5  -5  -8    3.90    2.10 
   5   5  -8    4.10    2.10 
  -5   5   8    4.10    1.90 
   4  -5  -8   92.29    5.60 
  -4  -5   8   85.49    5.40 
  -4  -5   8   88.09    5.80 
  -4  -5   8   76.09    5.20 
  -4   5   8   78.29    5.10 
   4   5  -8   89.29    5.50 
  -3  -5   8   10.10    2.30 
  -3  -5   8   12.20    2.60 
  -3  -5   8   12.40    2.30 
   3  -5  -8    8.40    2.20 
  -3   5   8    8.40    2.10 
  -3   5   8    7.70    1.80 
   3   5  -8   10.20    2.40 
   2  -5  -8   -0.60    1.00 
  -2  -5   8   -0.20    1.20 
  -2  -5   8    1.50    1.10 
  -2  -5   8    1.40    1.50 
  -2   5   8   -1.40    1.00 
   2   5  -8   -0.10    1.10 
  -2   5   8    0.30    1.10 
  -1  -5   8   10.20    1.90 
  -1  -5   8    7.50    1.90 
   1  -5  -8   10.60    1.90 
  -1  -5   8    7.90    2.00 
  -1   5   8    8.80    2.10 
  -1   5   8   10.10    2.00 
   0  -5   8    1.20    1.30 
   0  -5   8    2.30    1.40 
   0   5   8    2.30    1.30 
   0   5   8    1.80    1.30 
   1  -5   8   24.70    3.20 
   1  -5   8   21.40    3.20 
   1   5   8   29.60    3.80 
   1   5   8   31.60    3.10 
   2  -5   8    6.90    1.90 
   2  -5   8    7.60    2.10 
   2   5   8    7.60    2.20 
   2   5   8    6.30    1.60 
   3  -5   8    0.40    1.40 
   3  -5   8    2.10    1.50 
   3   5   8    5.40    2.30 
   3   5   8    2.20    1.30 
   4  -5   8    7.20    2.30 
   4  -5   8    7.80    2.40 
   4   5   8    8.70    2.70 
   5  -5   8   -0.50    1.40 
   5  -5   8    1.50    1.80 
   5   5   8   -1.40    1.40 
   6  -5   8    3.50    2.40 
   6  -5   8    2.30    2.10 
   6   5   8    7.00    2.80 
   7  -5   8    2.40    2.20 
   7  -5   8    4.30    2.50 
   7   5   8    6.20    3.00 
  -8  -6   8   43.90    4.80 
  -8  -6   8   42.80    5.50 
  -8  -6   8   45.30    5.80 
   8  -6  -8   45.80    5.70 
  -8   6   8   42.00    5.40 
   8   6  -8   38.00    5.20 
  -7  -6   8   12.80    3.10 
   7  -6  -8   14.60    3.40 
  -7  -6   8   14.00    3.20 
  -7  -6   8    9.80    2.50 
  -7   6   8    7.30    2.40 
   7   6  -8   13.10    3.10 
  -6  -6   8    1.10    1.60 
  -6  -6   8   -1.60    1.20 
   6  -6  -8   -1.10    1.10 
  -6  -6   8    1.50    1.70 
   6   6  -8    0.40    1.40 
  -6   6   8    0.90    1.50 
  -5  -6   8   12.50    2.80 
   5  -6  -8   17.10    3.10 
  -5  -6   8   15.10    2.80 
  -5  -6   8   14.50    2.90 
   5   6  -8   10.20    2.60 
  -5   6   8   11.20    2.50 
  -4  -6   8   75.99    5.40 
   4  -6  -8   73.59    5.10 
  -4  -6   8   77.69    5.10 
  -4  -6   8   75.79    5.20 
   4   6  -8   83.59    5.50 
  -4   6   8   80.49    5.20 
  -3  -6   8   23.50    3.20 
  -3  -6   8   28.10    3.50 
   3  -6  -8   26.50    3.40 
  -3  -6   8   31.10    4.00 
  -3   6   8   32.20    3.30 
   3   6  -8   25.40    3.30 
  -3   6   8   26.80    3.30 
  -2  -6   8    4.00    1.60 
  -2  -6   8    6.60    1.70 
   2  -6  -8    4.20    1.60 
  -2  -6   8    3.20    1.70 
  -2   6   8    5.20    1.70 
   2   6  -8    2.90    1.50 
  -2   6   8    4.00    1.60 
  -1  -6   8    1.80    1.40 
   1  -6  -8    1.40    1.10 
  -1  -6   8    2.00    1.10 
  -1  -6   8    3.20    1.50 
  -1   6   8    2.10    1.30 
  -1   6   8    3.10    1.50 
   0  -6   8    0.50    1.10 
   0  -6   8    0.50    1.20 
   0   6   8   -1.00    0.90 
   0   6   8   -0.30    1.10 
   1  -6   8   26.90    3.50 
   1  -6   8   22.50    3.10 
   1   6   8   25.40    2.80 
   1   6   8   26.40    3.70 
   2  -6   8    2.90    1.60 
   2  -6   8    0.90    1.40 
   2   6   8    3.10    1.80 
   2   6   8    3.20    1.30 
   3  -6   8   32.00    4.10 
   3  -6   8   25.30    3.60 
   3   6   8   24.50    4.20 
   4  -6   8   15.70    3.20 
   4  -6   8   10.90    2.80 
   4   6   8   16.60    3.60 
   5  -6   8   26.50    4.30 
   5  -6   8   32.80    4.50 
   5   6   8   29.60    4.90 
   6  -6   8    3.20    2.30 
   6  -6   8    4.80    2.60 
   6   6   8    1.50    2.00 
   7  -6   8    8.80    3.00 
   7  -6   8    6.90    2.90 
   7   6   8   10.20    3.60 
  -8  -7   8    1.70    2.20 
   8  -7  -8   -0.70    1.80 
  -8  -7   8    6.10    2.50 
  -8  -7   8    2.40    2.30 
   8   7  -8    0.30    2.20 
  -8   7   8    3.90    2.20 
   7  -7  -8    1.80    1.90 
  -7  -7   8    2.80    1.80 
  -7  -7   8    1.60    1.80 
  -7  -7   8    2.10    2.20 
  -7   7   8   -0.60    1.80 
   7   7  -8    1.30    1.80 
   6  -7  -8    7.10    2.50 
  -6  -7   8    2.90    1.70 
  -6  -7   8    6.50    2.70 
  -6  -7   8    5.80    2.30 
   6   7  -8    7.00    2.50 
  -6   7   8    4.50    2.00 
  -5  -7   8   14.50    3.00 
  -5  -7   8    9.50    2.70 
  -5  -7   8    8.10    2.20 
   5  -7  -8   18.30    3.30 
   5   7  -8    9.80    2.50 
  -5   7   8   14.10    2.90 
  -4  -7   8    6.20    2.00 
  -4  -7   8    5.20    2.20 
   4  -7  -8    9.40    2.30 
  -4  -7   8    6.40    1.90 
   4   7  -8    2.40    1.70 
  -4   7   8    3.20    1.70 
  -3  -7   8    0.50    1.40 
  -3  -7   8    5.10    2.00 
  -3  -7   8    1.00    1.20 
   3  -7  -8    3.60    1.70 
  -3   7   8    1.70    1.30 
   3   7  -8   -0.40    1.20 
  -2  -7   8   -1.00    1.00 
  -2  -7   8   -0.20    1.10 
  -2  -7   8    0.10    1.00 
   2  -7  -8   -1.50    0.90 
  -2   7   8    1.30    1.30 
  -2   7   8    0.00    1.00 
  -1  -7   8    1.00    1.30 
   1  -7  -8    0.00    0.90 
  -1  -7   8    0.50    1.00 
  -1  -7   8    1.20    1.30 
  -1   7   8    0.40    1.20 
  -1   7   8    2.60    1.40 
   0  -7   8   26.60    3.30 
   0  -7   8   26.60    3.50 
   0   7   8   23.20    2.70 
   0   7   8   31.80    4.00 
   1  -7   8   80.99    5.00 
   1  -7   8   90.69    5.60 
   1   7   8   80.29    5.50 
   1   7   8   85.19    4.40 
   2  -7   8   15.90    3.00 
   2  -7   8   18.00    2.90 
   2   7   8   10.30    2.80 
   3  -7   8   30.90    4.20 
   3  -7   8   43.50    4.60 
   3   7   8   43.20    5.40 
   4  -7   8    2.80    2.10 
   4  -7   8    3.80    2.20 
   4   7   8    6.20    2.80 
   5  -7   8   22.90    4.00 
   5  -7   8   23.00    3.80 
   5   7   8   24.30    4.50 
   6  -7   8   35.30    4.70 
   6  -7   8   42.00    5.60 
   6   7   8   38.60    6.00 
   8  -8  -8   33.80    4.90 
  -8  -8   8   33.70    5.40 
  -8  -8   8   32.20    4.30 
  -8  -8   8   34.80    5.20 
   8   8  -8   41.80    5.40 
  -8   8   8   44.70    5.50 
   7  -8  -8    0.30    1.70 
  -7  -8   8    1.30    2.00 
  -7  -8   8    0.60    1.60 
  -7  -8   8    2.50    1.90 
  -7   8   8    1.20    1.70 
   7   8  -8   -1.10    1.40 
  -6  -8   8   -0.10    1.50 
  -6  -8   8    0.20    1.30 
  -6  -8   8    2.50    2.10 
   6  -8  -8    0.50    1.80 
  -6   8   8   -1.10    1.20 
   6   8  -8   -1.20    1.20 
  -5  -8   8    0.10    1.40 
  -5  -8   8    0.60    1.60 
   5  -8  -8    2.00    1.50 
  -5  -8   8   -0.40    1.30 
   5   8  -8   -0.40    1.30 
  -5   8   8   -1.10    1.40 
   4  -8  -8    2.50    1.70 
  -4  -8   8    4.40    1.80 
  -4  -8   8    0.70    1.30 
  -4  -8   8    0.50    1.60 
  -4   8   8    3.80    1.70 
  -3  -8   8  113.19    6.00 
   3  -8  -8   96.39    5.80 
  -3  -8   8  104.09    5.90 
  -3  -8   8  107.39    6.60 
  -3   8   8  100.69    5.50 
   2  -8  -8    7.90    2.00 
  -2  -8   8   10.20    2.30 
  -2  -8   8    6.10    1.70 
  -2  -8   8    7.80    2.20 
  -2   8   8    9.10    1.90 
  -2   8   8    8.70    2.10 
  -1  -8   8   27.20    2.90 
  -1  -8   8   24.60    3.50 
   1  -8  -8   26.90    3.00 
  -1  -8   8   28.60    3.60 
  -1   8   8   30.10    3.70 
  -1   8   8   31.20    3.20 
   0  -8  -8    3.90    1.50 
   0  -8   8    5.50    1.90 
   0  -8   8    4.00    1.70 
   0   8   8    2.70    1.60 
   0   8   8    4.00    1.50 
   1  -8   8    8.50    2.10 
   1  -8   8    5.90    2.10 
   1   8   8   10.40    2.70 
   2  -8   8    1.00    1.40 
   2  -8   8   -1.40    1.40 
   2   8   8    0.00    1.30 
   3  -8   8  248.58   11.00 
   3  -8   8  231.58   10.00 
   3   8   8  243.38   11.60 
   4  -8   8   -1.50    1.50 
   4  -8   8   -0.10    1.80 
   4   8   8    1.50    1.90 
   5  -8   8    6.80    2.50 
   5  -8   8    7.70    2.90 
   5   8   8    7.30    2.90 
   6  -8   8    3.90    2.40 
   6  -8   8   -1.50    1.70 
   6   8   8    2.00    2.40 
  -7  -9   8    3.00    2.30 
   7  -9  -8    3.70    2.30 
  -7  -9   8    8.10    2.80 
  -7  -9   8    3.20    2.00 
   7   9  -8    5.60    2.50 
  -7   9   8    2.80    2.20 
  -6  -9   8    0.40    1.90 
  -6  -9   8    4.20    2.20 
  -6  -9   8   -1.00    1.50 
   6  -9  -8    0.00    1.80 
  -5  -9   8   18.70    3.60 
  -5  -9   8   16.40    3.10 
  -5  -9   8   21.10    3.30 
   5  -9  -8   22.70    3.70 
  -5   9   8   15.20    2.90 
  -4  -9   8    2.20    1.90 
  -4  -9   8   -0.20    1.20 
  -4  -9   8   -1.90    1.00 
   4  -9  -8    2.80    1.70 
  -4   9   8    0.50    1.30 
  -3  -9   8    1.80    1.50 
  -3  -9   8    1.00    1.60 
   3  -9  -8   -2.80    0.90 
  -3  -9   8   -1.20    1.10 
  -3   9   8   -0.10    1.10 
  -2  -9   8    0.10    1.10 
  -2  -9   8   -1.00    1.20 
  -2  -9   8    0.60    1.40 
   2  -9  -8   -0.10    1.10 
  -2   9   8    0.30    1.00 
  -1  -9   8    3.70    1.30 
  -1  -9   8    3.40    1.70 
   1  -9  -8    3.40    1.50 
  -1  -9   8    3.00    1.60 
  -1   9   8    1.30    1.50 
  -1   9   8    1.40    1.20 
   0  -9   8    5.20    2.10 
   0  -9   8    6.70    2.00 
   0  -9  -8    7.90    1.70 
   0   9   8    3.30    1.70 
   1  -9   8    6.40    2.10 
   1  -9   8    6.20    2.10 
   1   9   8    6.80    2.30 
   2  -9   8   18.80    3.00 
   2  -9   8   21.70    3.70 
   2   9   8   29.70    4.40 
   3  -9   8  105.79    6.90 
   3  -9   8  101.39    6.00 
   3   9   8   99.49    7.30 
   4  -9   8   38.60    5.20 
   4  -9   8   28.60    3.90 
   4   9   8   37.80    5.40 
   5  -9   8   -1.20    1.60 
   5  -9   8    1.10    1.90 
   5   9   8   -0.80    1.70 
   6  -9   8   24.20    4.50 
   6  -9   8   20.70    3.80 
   6   9   8   18.90    4.60 
  -7 -10   8   -1.70    1.70 
   7 -10  -8    0.30    1.90 
  -7 -10   8   -2.40    1.60 
  -7 -10   8    0.50    1.80 
  -7  10   8    0.50    1.80 
  -6 -10   8   22.30    4.20 
   6 -10  -8   23.20    3.90 
  -6 -10   8   14.20    3.40 
  -6 -10   8   12.50    2.90 
  -6  10   8   20.70    3.70 
   5 -10  -8   22.20    3.70 
  -5 -10   8   16.30    3.70 
  -5 -10   8   24.00    3.70 
  -5 -10   8   27.40    3.80 
  -5  10   8   17.00    3.10 
  -4 -10   8    1.50    1.50 
  -4 -10   8    1.90    1.60 
  -4 -10   8    3.30    2.00 
   4 -10  -8    1.60    1.80 
  -4  10   8    2.00    1.50 
  -3 -10   8   -2.30    1.10 
   3 -10  -8   -0.60    1.30 
  -3 -10   8    1.50    1.40 
  -3 -10   8    0.10    1.20 
  -3  10   8    2.00    1.50 
  -2 -10   8    1.90    1.30 
  -2 -10   8    1.10    1.30 
  -2 -10   8   -1.10    1.20 
   2 -10  -8   -2.10    0.90 
  -2  10   8    0.50    1.20 
  -1 -10   8   12.50    3.00 
   1 -10  -8   10.50    2.10 
  -1 -10   8   14.90    2.90 
  -1 -10   8   11.10    2.10 
  -1  10   8   10.30    2.40 
   0 -10   8    1.10    1.50 
   0 -10  -8    0.90    1.10 
   0 -10   8    0.40    1.40 
   0  10   8    3.40    1.80 
   1 -10   8   26.80    3.60 
   1 -10   8   21.10    3.50 
   1  10   8   23.20    3.70 
   2 -10   8    2.80    1.90 
   2 -10   8    0.90    1.50 
   2  10   8    2.20    1.90 
   3 -10   8   -0.10    1.60 
   3 -10   8    0.80    1.70 
   3  10   8    0.10    1.90 
   4 -10   8   19.00    3.40 
   4 -10   8   22.80    4.10 
   4  10   8   30.50    5.20 
   5 -10   8    0.20    1.60 
   5 -10   8    0.10    1.90 
   5  10   8    1.00    2.20 
   6 -10   8   26.90    4.90 
   6 -10   8   25.00    4.20 
   6  10   8   36.40    5.90 
  -7 -11   8    0.40    1.60 
  -7 -11   8    0.50    1.80 
   7 -11  -8    2.60    2.10 
  -7 -11   8    2.60    2.50 
  -7  11   8    0.80    1.70 
  -6 -11   8   10.30    3.10 
  -6 -11   8   10.90    2.70 
  -6 -11   8    7.40    2.60 
   6 -11  -8    6.80    2.70 
  -6  11   8    2.30    1.80 
   5 -11  -8    3.70    2.00 
  -5 -11   8    1.30    1.60 
  -5 -11   8    4.50    2.70 
  -5 -11   8    4.50    1.90 
  -5  11   8    4.10    1.90 
  -4 -11   8    8.20    2.40 
  -4 -11   8    8.90    2.40 
  -4 -11   8    8.80    2.80 
   4 -11  -8    8.20    2.40 
  -4  11   8    7.80    2.10 
  -3 -11   8    8.40    2.10 
   3 -11  -8   10.60    2.40 
  -3 -11   8    6.10    2.00 
  -3 -11   8    7.80    2.60 
  -3  11   8   11.00    2.30 
  -2 -11   8   18.10    2.80 
  -2 -11   8   14.50    3.30 
   2 -11  -8   19.80    3.00 
  -2 -11   8   17.30    2.90 
  -2  11   8   16.00    2.80 
  -1 -11   8    4.50    1.80 
   1 -11  -8    6.50    1.80 
  -1 -11   8    5.10    1.60 
  -1 -11   8    3.50    1.80 
   0 -11  -8    9.70    2.00 
   0 -11   8   15.80    3.10 
   0 -11   8    3.80    1.80 
   0  11   8   12.30    2.60 
   1 -11   8    0.80    1.50 
   1 -11   8    0.80    1.40 
   1  11   8   -1.50    1.40 
   2 -11   8   54.79    5.10 
   2 -11   8   49.20    5.40 
   2  11   8   53.89    6.10 
   3 -11   8   58.79    6.20 
   3 -11   8   48.00    4.90 
   3  11   8   53.89    6.60 
   4 -11   8   63.59    5.90 
   4 -11   8   64.39    6.90 
   4  11   8   69.79    7.50 
   5 -11   8    5.30    2.70 
   5 -11   8    3.90    2.30 
   5  11   8    5.80    3.10 
  -6 -12   8    0.70    2.40 
  -6 -12   8   -0.10    1.60 
  -6 -12   8    0.00    1.80 
   6 -12  -8   -0.20    1.50 
  -6  12   8    0.20    1.80 
   5 -12  -8    6.10    2.50 
  -5 -12   8    1.30    2.20 
  -5 -12   8    0.10    1.70 
  -5 -12   8   -1.60    1.40 
  -5  12   8    4.20    2.00 
  -4 -12   8    9.80    2.40 
   4 -12  -8    9.40    2.40 
  -4 -12   8    9.00    2.50 
  -4 -12   8    9.20    2.90 
  -4  12   8   12.60    2.50 
  -3 -12   8    1.30    1.50 
  -3 -12   8    4.30    1.60 
   3 -12  -8    3.00    1.80 
  -3 -12   8    1.80    1.80 
  -3  12   8    3.00    1.80 
  -2 -12   8   23.10    4.00 
  -2 -12   8   29.80    3.50 
  -2 -12   8   27.20    3.60 
   2 -12  -8   26.10    3.40 
  -1 -12   8    0.30    1.10 
   1 -12  -8   -0.30    1.10 
  -1 -12   8   -0.10    1.40 
  -1 -12   8    1.20    1.50 
   0 -12  -8    3.20    1.50 
   0 -12   8    3.40    1.90 
   0 -12   8    6.50    2.30 
   0  12   8    6.40    2.20 
   1 -12   8   27.40    3.70 
   1 -12   8   30.10    4.20 
   1  12   8   23.30    4.10 
   2 -12   8    5.00    2.10 
   2 -12   8    5.30    2.50 
   2  12   8    5.00    2.40 
   3 -12   8  175.68    9.60 
   3 -12   8  162.78    8.20 
   3  12   8  175.68   10.20 
   4 -12   8   11.50    2.70 
   4 -12   8    8.90    3.00 
   4  12   8   17.60    4.10 
   5 -12   8    8.30    2.90 
   5 -12   8    6.20    2.60 
   5  12   8   14.20    3.90 
  -6 -13   8    0.30    2.00 
  -6 -13   8    0.10    1.60 
  -6 -13   8    0.60    2.00 
   6 -13  -8    3.60    2.30 
  -6  13   8    0.90    1.80 
  -5 -13   8   26.70    4.70 
  -5 -13   8   38.80    4.40 
   5 -13  -8   32.50    4.50 
  -5 -13   8   32.80    4.50 
  -5  13   8   38.50    4.40 
  -4 -13   8    1.00    1.60 
   4 -13  -8    1.30    1.50 
  -4 -13   8    1.30    1.70 
  -4 -13   8   -1.20    1.40 
  -3 -13   8    2.80    2.20 
   3 -13  -8    1.30    1.80 
  -3 -13   8    1.50    1.40 
  -3 -13   8    0.40    1.60 
   2 -13  -8    2.60    1.70 
  -2 -13   8    2.30    1.70 
  -2 -13   8   -1.60    1.10 
  -2 -13   8   -0.10    1.20 
  -1 -13   8   81.39    5.70 
   1 -13  -8   79.19    5.00 
  -1 -13   8   69.09    6.60 
  -1 -13   8   70.69    4.80 
   0 -13  -8   10.80    2.20 
   0 -13   8   10.50    2.90 
   0 -13   8    8.80    2.60 
   1 -13   8   18.60    3.50 
   1 -13   8   12.00    2.80 
   1  13   8   14.80    3.30 
   2 -13   8   17.00    3.00 
   2 -13   8   18.40    3.70 
   2  13   8   14.40    3.50 
   3 -13   8   51.99    6.00 
   3 -13   8   51.79    5.10 
   3  13   8   59.79    7.00 
   4 -13   8   -0.90    2.00 
   4 -13   8    0.80    1.80 
  -5 -14   8   15.10    3.90 
   5 -14  -8   14.70    3.30 
  -5 -14   8   14.90    3.20 
  -5 -14   8   12.10    2.80 
  -4 -14   8    0.80    1.90 
  -4 -14   8   -0.90    1.40 
   4 -14  -8    1.20    1.80 
  -4 -14   8   -1.00    1.30 
  -3 -14   8    2.00    1.60 
  -3 -14   8   -0.90    1.60 
  -3 -14   8   -0.80    1.20 
   3 -14  -8   -1.80    1.10 
   2 -14  -8   33.10    3.90 
  -2 -14   8   32.30    4.70 
  -2 -14   8   32.70    4.30 
  -2 -14   8   34.20    4.00 
  -1 -14   8   -0.70    1.70 
  -1 -14   8    0.60    1.40 
   1 -14  -8    1.20    1.40 
   0 -14  -8   33.60    3.70 
   0 -14   8   43.60    5.20 
   0 -14   8   42.60    5.20 
   1 -14   8   26.10    3.90 
   1 -14   8   23.10    3.90 
   1  14   8   33.10    5.30 
   2 -14   8   -0.60    1.30 
   2 -14   8   -2.20    1.80 
   2  14   8    1.90    2.00 
   3 -14   8   51.09    5.10 
   3 -14   8   42.70    5.60 
   4 -14   8    3.90    2.20 
   4 -14   8    3.00    2.50 
   4 -15  -8    4.50    2.30 
  -4 -15   8    6.70    2.30 
  -4 -15   8    7.00    3.00 
  -4 -15   8    7.10    2.40 
   3 -15  -8    0.50    1.40 
  -3 -15   8    0.70    1.80 
  -3 -15   8   -0.30    1.50 
  -3 -15   8    0.40    2.00 
   2 -15  -8    3.80    1.90 
  -2 -15   8    3.20    1.90 
  -2 -15   8    5.90    2.70 
  -2 -15   8    2.10    1.80 
   1 -15  -8   65.89    4.90 
  -1 -15   8   80.29    7.50 
  -1 -15   8   72.09    6.50 
   0 -15   8    1.80    1.90 
   0 -15   8    5.00    2.30 
   0 -15  -8    2.40    1.60 
   1 -15   8    1.40    1.70 
   1 -15   8    0.00    1.50 
   2 -15   8   20.80    3.30 
   2 -15   8   19.90    4.00 
   3 -15   8    0.20    1.90 
   3 -15   8    4.30    2.00 
   3 -16  -8    1.50    1.50 
  -3 -16   8    2.00    1.90 
  -3 -16   8    2.50    1.90 
  -3 -16   8   -1.50    2.00 
  -2 -16   8   38.70    5.40 
   2 -16  -8   35.60    4.30 
  -2 -16   8   37.90    4.80 
  -2 -16   8   45.80    4.80 
  -1 -16   8    0.90    1.80 
  -1 -16   8    0.20    2.00 
   1 -16  -8    0.00    1.40 
   0 -16   8    4.90    2.30 
   0 -16  -8    8.20    2.50 
   0 -16   8    8.90    2.70 
   1 -16   8   -0.20    1.60 
   1 -16   8   -0.90    1.70 
   2 -16   8    6.10    2.90 
   2 -16   8    5.50    2.10 
  -1 -17   8    1.50    1.90 
  -1 -17   8    3.80    2.40 
   1 -17  -8    6.00    2.30 
   0 -17   8    5.70    2.50 
  -8   0   9    2.10    1.90 
   8   0  -9   -1.00    2.00 
   7   0  -9   -1.50    1.70 
  -7   0   9   -1.10    1.50 
  -6   0   9   -0.70    1.50 
   6   0  -9   -0.30    1.50 
  -5   0   9    1.60    1.60 
   5   0  -9    0.40    1.40 
  -5   0   9   -0.30    1.00 
   4   0  -9   -0.40    1.50 
  -4   0   9   -0.40    1.20 
  -4   0   9    0.20    1.10 
   3   0  -9   -1.10    1.30 
  -3   0   9    0.40    1.70 
  -3   0   9   -1.10    1.20 
  -2   0   9   -2.80    1.00 
  -2   0   9    1.30    1.60 
   2   0  -9   -0.50    1.30 
  -1   0   9    0.70    1.30 
  -1   0   9   -0.70    1.20 
   0   0   9   -1.30    1.00 
   0   0   9    0.10    1.30 
   1   0   9    0.20    1.30 
   1   0   9    0.30    1.20 
   2   0   9    2.30    1.60 
   2   0   9    0.20    1.40 
   3   0   9    0.40    1.50 
   3   0   9    0.10    1.40 
   4   0   9   -0.50    1.50 
   4   0   9   -1.80    1.20 
   5   0   9    0.90    1.70 
   5   0   9   -1.80    1.40 
   6   0   9   -0.20    1.60 
   6   0   9    0.40    1.90 
   8  -1  -9    3.70    2.40 
  -8  -1   9    2.70    2.00 
   8   1  -9    4.40    2.60 
  -8   1   9    3.60    2.20 
  -7  -1   9    9.20    2.50 
   7  -1  -9    3.00    2.20 
  -7   1   9    6.00    2.40 
   7   1  -9   11.10    3.10 
   6  -1  -9    0.50    1.80 
  -6  -1   9    2.10    1.60 
  -6  -1   9   -1.20    1.50 
   6   1  -9   -1.60    1.50 
  -6   1   9   -1.20    1.30 
  -5  -1   9   -0.70    1.10 
  -5  -1   9   -1.90    1.10 
   5  -1  -9    0.80    1.50 
   5   1  -9    0.50    1.60 
  -5   1   9    0.80    1.20 
  -5   1   9    2.30    1.70 
  -4  -1   9    7.00    2.30 
  -4  -1   9    6.90    1.90 
   4  -1  -9    6.60    2.30 
  -4   1   9    2.80    1.50 
  -4   1   9    4.00    1.90 
   4   1  -9    2.60    1.90 
  -3  -1   9   54.59    4.10 
  -3  -1   9   69.09    5.00 
   3  -1  -9   68.79    4.90 
   3   1  -9   64.39    4.70 
  -3   1   9   61.19    4.10 
  -3   1   9   70.19    4.90 
   2  -1  -9    3.90    1.80 
  -2  -1   9    1.00    1.60 
  -2  -1   9    4.10    1.60 
  -2  -1   9    2.30    1.40 
  -2   1   9    5.10    1.90 
  -2   1   9    2.00    1.60 
   2   1  -9    2.90    1.50 
  -1  -1   9    9.10    2.10 
  -1  -1   9   11.70    2.40 
  -1   1   9   12.20    2.50 
  -1   1   9   11.30    2.50 
   0  -1   9   -0.80    1.10 
   0  -1   9    1.10    1.30 
   0   1   9    1.10    1.30 
   0   1   9    0.00    1.10 
   1  -1   9   48.10    4.60 
   1  -1   9   53.59    4.90 
   1   1   9   43.40    4.30 
   1   1   9   47.90    4.90 
   2  -1   9    1.90    1.60 
   2  -1   9   -0.70    1.10 
   2   1   9   -1.20    1.10 
   2   1   9   -0.50    1.30 
   3  -1   9    0.80    1.60 
   3  -1   9    1.10    1.70 
   3   1   9    1.50    1.60 
   3   1   9    1.30    1.80 
   4  -1   9    0.30    1.50 
   4  -1   9    0.40    1.50 
   4   1   9    2.20    1.70 
   4   1   9   -0.90    1.40 
   5  -1   9   17.50    3.50 
   5  -1   9   13.10    3.40 
   5   1   9   22.70    3.70 
   5   1   9   17.70    3.80 
   6  -1   9    3.90    2.40 
   6  -1   9    4.50    2.40 
   6   1   9    0.00    1.80 
  -8  -2   9   10.90    3.40 
  -8  -2   9   16.30    3.40 
   8  -2  -9   21.40    4.20 
  -8   2   9   19.90    3.90 
   8   2  -9   14.80    3.60 
   7  -2  -9   19.40    3.90 
  -7  -2   9   19.40    3.30 
  -7  -2   9   15.00    3.40 
   7   2  -9   15.90    3.50 
  -7   2   9   21.60    3.70 
   6  -2  -9   19.00    3.70 
  -6  -2   9   25.80    3.70 
  -6  -2   9   20.30    3.70 
  -6  -2   9   19.70    3.20 
  -6   2   9   16.00    3.30 
   6   2  -9   17.30    3.50 
  -5  -2   9    3.10    1.60 
  -5  -2   9   -0.90    1.50 
   5  -2  -9    5.80    2.20 
  -5  -2   9    5.40    2.10 
  -5   2   9    1.30    1.40 
   5   2  -9    4.90    2.20 
  -4  -2   9   32.20    4.00 
  -4  -2   9   31.90    3.70 
   4  -2  -9   32.80    4.10 
  -4  -2   9   33.70    4.10 
  -4   2   9   40.30    4.40 
   4   2  -9   31.70    4.20 
  -4   2   9   34.90    3.50 
  -3  -2   9   35.80    3.90 
   3  -2  -9   39.60    4.10 
  -3  -2   9   31.00    3.80 
  -3  -2   9   34.40    3.90 
  -3   2   9   39.70    3.90 
   3   2  -9   37.40    4.20 
  -3   2   9   42.60    4.50 
  -2  -2   9  297.57   10.60 
  -2  -2   9  280.87   11.00 
  -2  -2   9  301.37   10.90 
   2  -2  -9  282.27   10.60 
  -2   2   9  295.37   11.10 
  -2   2   9  295.77   10.80 
   2   2  -9  291.87   10.60 
  -1  -2   9  182.18    8.10 
  -1  -2   9  179.88    7.90 
  -1   2   9  177.28    7.80 
  -1   2   9  199.38    8.30 
   0  -2   9    5.30    1.80 
   0  -2   9    7.10    2.10 
   0   2   9    3.90    1.90 
   0   2   9    7.10    1.90 
   1  -2   9    3.30    1.60 
   1  -2   9    2.60    1.60 
   1   2   9    0.80    1.40 
   1   2   9    3.70    1.60 
   2  -2   9   -0.10    1.30 
   2  -2   9    1.80    1.50 
   2   2   9   -0.10    1.10 
   2   2   9    1.70    1.80 
   3  -2   9   14.10    3.10 
   3  -2   9   13.10    2.80 
   3   2   9   15.20    3.30 
   3   2   9   12.60    2.50 
   4  -2   9    2.10    2.10 
   4  -2   9    2.20    1.70 
   4   2   9   -0.80    1.30 
   4   2   9    1.40    1.80 
   5  -2   9   18.60    3.90 
   5  -2   9   13.50    3.30 
   5   2   9   15.30    3.70 
   6  -2   9    7.30    2.70 
   6  -2   9    7.80    2.90 
   6   2   9   18.90    4.20 
   8  -3  -9    3.40    2.60 
  -8  -3   9   -0.70    2.10 
  -8  -3   9    1.70    1.80 
   8   3  -9    1.10    2.40 
  -8   3   9    0.50    1.80 
   7  -3  -9    0.00    1.70 
  -7  -3   9   -0.90    1.80 
  -7  -3   9   -1.00    1.50 
  -7   3   9    5.30    2.30 
   7   3  -9   -0.40    1.80 
   6  -3  -9    0.20    1.60 
  -6  -3   9   -1.30    1.40 
  -6  -3   9   -0.10    1.50 
  -6  -3   9    1.30    1.60 
  -6   3   9    1.30    1.70 
   6   3  -9    0.40    1.60 
   5  -3  -9   13.90    3.00 
  -5  -3   9   20.10    3.30 
  -5  -3   9   12.00    2.70 
  -5  -3   9    8.30    2.50 
  -5   3   9   12.80    2.70 
   5   3  -9   11.60    2.90 
   4  -3  -9   42.60    4.60 
  -4  -3   9   45.50    4.70 
  -4  -3   9   38.10    4.30 
  -4  -3   9   45.70    4.70 
  -4   3   9   48.50    3.60 
   4   3  -9   45.00    4.70 
  -4   3   9   43.70    4.50 
  -3  -3   9    1.30    1.70 
  -3  -3   9    2.20    1.50 
   3  -3  -9    0.70    1.40 
  -3  -3   9    1.50    1.60 
  -3   3   9    0.80    1.30 
  -3   3   9   -0.70    1.30 
   3   3  -9   -0.60    1.40 
   2  -3  -9   11.20    2.40 
  -2  -3   9    9.40    2.30 
  -2  -3   9   14.60    2.40 
  -2  -3   9   15.50    2.80 
  -2   3   9   10.00    2.30 
  -2   3   9   13.00    2.50 
   2   3  -9   11.30    2.20 
  -1  -3   9   21.60    3.10 
  -1  -3   9   14.00    2.60 
  -1   3   9   20.20    2.80 
  -1   3   9   11.70    2.40 
   0  -3   9   24.50    3.40 
   0  -3   9   25.60    3.30 
   0   3   9   24.80    3.50 
   0   3   9   19.00    2.70 
   1  -3   9    2.10    1.60 
   1  -3   9    2.40    1.50 
   1   3   9    5.30    1.80 
   1   3   9    2.00    1.60 
   2  -3   9    6.30    2.00 
   2  -3   9   10.10    2.30 
   2   3   9    8.30    2.00 
   2   3   9    7.20    2.40 
   3  -3   9    1.80    1.70 
   3  -3   9    2.20    1.70 
   3   3   9    1.40    1.20 
   3   3   9    1.30    1.50 
   4  -3   9    0.60    1.50 
   4  -3   9    1.20    1.70 
   4   3   9   -0.90    1.30 
   4   3   9    1.00    1.90 
   5  -3   9   -0.40    1.50 
   5  -3   9   -1.30    1.70 
   5   3   9    0.00    1.70 
   6  -3   9    8.30    2.80 
   6  -3   9    4.20    2.60 
   6   3   9   12.90    3.60 
   8  -4  -9    0.00    1.60 
  -8  -4   9   -1.20    1.80 
  -8  -4   9    1.30    1.80 
  -8   4   9    1.70    1.90 
   8   4  -9    0.80    2.00 
   7  -4  -9    2.00    2.30 
  -7  -4   9    1.00    1.90 
  -7  -4   9   -0.20    1.80 
  -7  -4   9    1.30    2.20 
  -7   4   9    1.90    1.70 
   7   4  -9    0.40    1.90 
  -6  -4   9   -0.50    1.60 
   6  -4  -9    0.00    1.70 
  -6  -4   9    0.00    1.60 
  -6  -4   9   -0.40    1.50 
   6   4  -9    1.00    1.90 
  -6   4   9    2.10    1.80 
  -5  -4   9   10.00    2.50 
  -5  -4   9    9.90    2.60 
   5  -4  -9    9.60    2.50 
  -5  -4   9   12.90    2.80 
   5   4  -9   14.10    3.10 
  -5   4   9    8.30    2.40 
  -4  -4   9  192.68    8.80 
  -4  -4   9  177.28    8.50 
  -4  -4   9  185.18    8.70 
   4  -4  -9  197.98    9.10 
   4   4  -9  174.28    8.60 
  -4   4   9  184.98    8.50 
  -3  -4   9   86.09    5.50 
  -3  -4   9   90.29    5.40 
  -3  -4   9   94.09    5.70 
   3  -4  -9   91.79    5.60 
  -3   4   9   94.79    5.60 
  -3   4   9   83.59    4.90 
   3   4  -9   79.89    5.30 
  -2  -4   9   -1.10    1.10 
   2  -4  -9   -1.10    1.20 
  -2  -4   9   -0.90    1.20 
  -2  -4   9   -0.40    0.90 
  -2   4   9   -0.40    1.20 
   2   4  -9   -0.50    1.00 
  -2   4   9   -0.90    1.00 
  -1  -4   9    3.20    1.80 
  -1  -4   9    3.50    1.80 
  -1   4   9    3.50    1.70 
  -1   4   9    1.10    1.30 
   0  -4   9    1.60    1.50 
   0  -4   9    7.10    2.00 
   0   4   9    4.30    1.80 
   0   4   9    4.70    1.70 
   1  -4   9   19.40    3.10 
   1  -4   9   28.80    3.70 
   1   4   9   27.10    3.90 
   1   4   9   24.10    3.00 
   2  -4   9   22.70    3.50 
   2  -4   9   24.40    3.70 
   2   4   9   21.90    3.80 
   2   4   9   31.70    3.50 
   3  -4   9    2.90    1.80 
   3  -4   9    1.80    1.50 
   3   4   9    1.70    2.00 
   3   4   9    2.00    1.40 
   4  -4   9    0.70    1.50 
   4  -4   9   -0.60    1.50 
   4   4   9    0.70    1.80 
   5  -4   9    0.60    1.60 
   5  -4   9   -1.10    1.30 
   5   4   9    2.80    2.20 
   6  -4   9   35.80    5.30 
   6  -4   9   34.10    5.20 
   6   4   9   39.90    6.20 
  -7  -5   9    8.70    2.60 
  -7  -5   9   12.90    3.50 
   7  -5  -9   11.30    3.30 
  -7  -5   9   13.50    3.10 
  -7   5   9    6.20    2.30 
   7   5  -9   15.20    3.50 
  -6  -5   9   11.00    3.00 
  -6  -5   9    9.10    2.70 
   6  -5  -9    4.70    2.40 
  -6  -5   9   10.40    2.90 
  -6   5   9   14.40    3.00 
   6   5  -9   10.20    2.90 
  -5  -5   9    5.70    2.40 
   5  -5  -9    7.00    2.40 
  -5  -5   9    1.70    1.70 
  -5  -5   9    0.60    1.40 
   5   5  -9    4.10    2.00 
  -5   5   9    7.20    2.40 
   4  -5  -9   42.70    4.60 
  -4  -5   9   45.50    5.00 
  -4  -5   9   41.40    4.60 
  -4  -5   9   38.20    4.40 
  -4   5   9   36.00    4.10 
   4   5  -9   44.70    4.60 
   3  -5  -9  125.59    6.60 
  -3  -5   9  121.49    6.80 
  -3  -5   9  109.99    6.40 
  -3  -5   9  110.69    6.20 
   3   5  -9  105.39    6.20 
  -3   5   9  119.89    6.40 
  -3   5   9  121.29    6.10 
  -2  -5   9    2.50    1.60 
  -2  -5   9    0.00    1.10 
  -2  -5   9    1.60    1.20 
   2  -5  -9    1.10    1.40 
  -2   5   9    0.60    1.20 
  -2   5   9    2.90    1.50 
   2   5  -9    0.40    1.10 
  -1  -5   9    2.40    1.70 
  -1  -5   9    5.00    1.90 
  -1   5   9    5.00    1.90 
  -1   5   9    5.30    1.90 
   0  -5   9    4.10    1.80 
   0  -5   9    9.70    2.40 
   0   5   9    9.80    2.40 
   0   5   9    7.10    1.80 
   1  -5   9    0.30    1.30 
   1  -5   9   -1.70    1.10 
   1   5   9    1.50    1.50 
   1   5   9    0.20    1.20 
   2  -5   9   11.80    2.60 
   2  -5   9   16.30    2.90 
   2   5   9   16.00    2.50 
   2   5   9   10.80    2.80 
   3  -5   9   15.50    3.20 
   3  -5   9   18.70    3.50 
   3   5   9   19.70    3.90 
   4  -5   9   -0.70    1.40 
   4  -5   9   -3.30    1.40 
   4   5   9    0.20    1.40 
   5  -5   9   13.40    3.30 
   5  -5   9    9.60    3.00 
   5   5   9   10.70    3.60 
   6  -5   9   16.50    3.90 
   6  -5   9   16.80    3.60 
   6   5   9   26.70    5.10 
  -7  -6   9    1.00    2.00 
  -7  -6   9   -0.50    1.90 
  -7  -6   9    0.40    2.00 
   7  -6  -9    0.30    1.80 
   7   6  -9    0.60    1.90 
  -7   6   9    3.00    2.20 
  -6  -6   9   28.00    4.20 
  -6  -6   9   22.40    3.70 
   6  -6  -9   33.80    4.60 
  -6  -6   9   23.60    3.90 
  -6   6   9   21.90    3.70 
   6   6  -9   26.60    4.10 
  -5  -6   9    1.50    1.70 
  -5  -6   9    4.80    2.10 
   5  -6  -9    6.70    2.50 
  -5  -6   9    2.70    2.00 
   5   6  -9    3.50    1.90 
  -5   6   9    4.90    2.10 
  -4  -6   9    0.30    1.80 
  -4  -6   9    3.70    1.80 
  -4  -6   9    1.80    1.80 
   4  -6  -9    2.30    1.90 
   4   6  -9    2.90    1.50 
  -4   6   9    6.30    2.20 
  -3  -6   9  104.69    6.50 
  -3  -6   9  106.39    6.00 
   3  -6  -9  111.99    6.30 
  -3  -6   9  116.09    6.40 
  -3   6   9  107.79    6.00 
   3   6  -9   95.29    5.90 
   2  -6  -9   21.70    3.00 
  -2  -6   9   27.20    3.90 
  -2  -6   9   23.40    3.00 
  -2  -6   9   18.60    3.00 
  -2   6   9   17.90    3.00 
  -2   6   9   21.40    3.00 
  -1  -6   9   -0.20    1.30 
  -1  -6   9    0.30    1.30 
  -1   6   9    0.80    1.50 
  -1   6   9    0.60    1.30 
   0  -6   9   -0.70    1.20 
   0  -6   9    1.40    1.50 
   0   6   9    2.00    1.30 
   0   6   9    2.20    1.70 
   1  -6   9   13.80    3.00 
   1  -6   9   13.50    2.70 
   1   6   9   15.70    2.40 
   1   6   9   13.40    3.00 
   2  -6   9    0.80    1.60 
   2  -6   9    1.30    1.50 
   2   6   9   -0.50    1.40 
   3  -6   9    3.90    1.70 
   3  -6   9    4.70    2.10 
   3   6   9    3.10    2.00 
   4  -6   9    0.40    1.60 
   4  -6   9   -0.40    1.50 
   4   6   9    0.90    1.90 
   5  -6   9    2.10    2.10 
   5  -6   9    0.00    1.70 
   5   6   9    0.80    2.20 
   6  -6   9   11.80    3.40 
   6  -6   9   16.50    3.80 
   6   6   9   15.80    4.80 
   7  -7  -9   27.00    4.50 
  -7  -7   9   25.80    4.40 
  -7  -7   9   17.80    4.00 
  -7  -7   9   25.60    3.90 
  -7   7   9   25.30    4.10 
   7   7  -9   19.40    3.80 
  -6  -7   9    0.40    1.70 
   6  -7  -9    4.40    2.20 
  -6  -7   9    1.80    1.90 
  -6  -7   9    3.70    2.10 
   6   7  -9    3.40    2.00 
  -6   7   9    1.80    1.80 
   5  -7  -9   52.49    5.60 
  -5  -7   9   57.59    5.70 
  -5  -7   9   65.89    6.50 
  -5  -7   9   62.49    5.70
[truncated: 30,138 more chars]
